# Supplementary material for: Ongoing diversification of the global fish pathogen Piscirickettsia salmonis through genetic isolation and transposition bursts
Source: ISME J. 2023 Oct 18;17(12):2247–58. doi: 10.1038/s41396-023-01531-9 (PMC10689435; doi:10.1038/s41396-023-01531-9)
Supplement: Supplementary file 3 — Supplementary Tables [file 41396_2023_1531_MOESM3_ESM.xlsx]

## Sheet: Supplementary Table Legends
LEGENDS OF SUPPLEMENTARY TABLES AND COMMENTS
	Supplementary Table S1: Details of Piscirickettsia salmonis isolates.
	Supplementary Table S2: Features of the 73 Piscirickettsia genomes included in the present study.
	Most isolates had six 16S rRNA genes with 100% nucleotide identity. The Norwegian isolate NVI 5692 contains one 16S rRNA gene differing from the other five by one base position. Also, isolates Psal-104b and AY6532B each had one gene with a single substitution which was shared by the two strains. The genomes of nine strains (Psal-006a, Psal-009, Psal-028, Psal-040, Psal-041, Psal-051, Psal-071, Ps…
	Coding content and gene density were calculated including pseudogenes (see text).
	Supplementary Table S3A: Detection of potential genetic barriers to homologous recombination in Piscirickettsia.
	Supplementary Table S3B: Complete overview of all methylation patterns detected by SMRT sequencing based on interpulse duration. Motifs detected in multiple strains are numbered consecutively (numbers given in parenthesis).
	(n.d., not detected; n.a., not applicable).
	Components of additional R-M systems were detected in all Piscirickettsia genomes (type II methyltransferase, REBASE M.Spn6BI; methylation-dependent mcrA restriction system) or were limited to some strains of the EM genogroup (type I R-M-system with low similarity to known hsd genes). These systems could not be assigned to identified methylation motifs, like the partially methylated motif CGN5GAN…
	Supplementary Table S3C: Disruption of comEC loci by transposases in Piscirickettsia genomes. (n.d., not detected. For more information on individual transposases see Supplementary Table S8)
	Supplementary Table S3D: Occurrence and inactivation patterns of competence-related genes detected in Piscirickettsia genomes
	Supplementary Table S4A: Classification, host strains, and characteristics of the 290 extrachromosomal elements (ECE) found in the 73 Piscirickettsia strains.
	The copy number represents the ratio of the ECE-specific median of Illumina read coverage to the chromosomal coverage. Eleven ECEs lacked detectable components of replication systems but at least nine of them likely constitute a stable plasmid type (ECE cluster 21) since they occurred only in members of Piscirickettsia subgroup EM1, suggesting propagation of the ECE during recent evolution of thi…
	Supplementary Table S4B: Annotation Psal-072_CP039041.
	Genes coding for components of the Icm/Dot secretion system are marked in orange.
	Supplementary Table S4C: Annotation Psal-073_CP039048.
	Genes coding for components of the Icm/Dot secretion system are marked in orange.
	Supplementary Table S4D: Annotation Psal-006b_CP038900.
	Supplementary Table S4E: Annotation Psal-013_CP038931
	Supplementary Table S5: Orthologs of antibiotic resistance proteins in the CARD database that were identified by BLASTp in the 73 Piscirickettsia genomes shown for Proteinortho gene families. Numbers give Blast Identity/Query Coverage for significant Blast hits (<1E-30 e-value, >30% identity, >60% query coverage). Orthologs identified below the significance levels are marked by "X", orthologs mis…
	Supplementary Table S6: Minimum inhibitory concentrations (MICs; µg/ml) of 10 antibiotics determined for 20 Piscirickettsia strains. Antibiotic susceptibility and resistance inferred is indicated by green (susceptibility) and red (resistance) shading.
	Since no ECOFF or MIC break point data for Piscirickettsia are available, the MIC values for ciprofloxacin (1 µg/ml) and erythromycin (0.5 µg/ml) reported in the EUCAST guidance document for wild type strains of the related Legionella pneumophila were used [1].
	Epidemiological cut-off values (ECOFFs) used for florfenicol (2 µg/ml) and oxytetracycline (4 µg/ml) are based on data for Piscirickettisia [2].
	Since no values for Piscirickettsia and for the related Legionella pneumophila are available, epidemiological cut-off values (ECOFFs) used for chloramphenicol (8 µg/ml), gentamycin (2 µg/ml), polymyxin B (2 µg/ml), ceftazidime (4 µg/ml), imipenem (4 µg/ml), and ampicillin (8 µg/ml) are based on MIC breakpoints provided in the EUCAST guidance document for wild type Enterobacterales [3].
	Supplementary Table S7: Compilation of the mechanisms of acquired and intrinsic antibiotic resistance that were specifically assessed in the 73 Piscirickettsia genomes in addition to the CARD analysis.
	Supplementary Table S8: Phylogenetic affiliation of transposase genes in Piscirickettsia salmonis.
	Subclusters or transposase types were defined as clusters of sequences with <10% nucleotide sequence divergence (see Materials and Methods).
	Column ‘Closest outside match’ gives phylum or class of the at least 10 top non-Piscirickettsiaceae BLAST hits (1 outlier allowed).
	Transposase type IS6_A corresponds to ISPsa2 described by Marshall et al. [4].
	Cluster types which had high sequence similarities (>90%AAI) to transposases from bacteria outside of the Gammaproteobacteria are marked in orange.
	Supplementary Table S9A: Absolute numbers and fractions of different types of pseudogenes in Piscirickettsia genomes.
	Supplementary Table S9B: Mean numbers of different types of truncated genes and gene fragments, and fractions of truncated genes with neighboring transposases
	Supplementary Table S10: Annotated genes (without transposases) that are genogroup-specific due to absence or pseudogenization in other genogroups, or have genogroup-specific signatures of selection. A number of genes of the latter protein families had an identical annotation but were detected in different homolog groups (e.g., groups1098/2758/5812 or groups 2503/4092), likely because of a large …
	Supplementary Table S11A: VFDB database entries of Icm/Dot effectors that are significant best BLAST hits to Piscirickettsia protein sequences.
	Supplementary Table S11B: Insertions and deletions in P. salmonis icm/dot genes in the different Piscirickettsia genogroups. Indels were identified by comparison to the consensus sequence of the respective genes.
	Supplementary Table S12: Reports of Piscirickettsia salmonis, Piscirickettsia sp. and Piscirickettsia- or Rickettsia-like organisms for which isolates are lacking. Numbering and color of circles in the first column correspond to those in Fig. 6. Entries shaded in grey denote metagenomic samples in which protein-coding genes of Pisicrickettsia genomes were detected.
	Supplementary Table S13: Bacterial chromosomes downloaded from GenBank for comparison of transposase content and gene order conservation. Bacterial genomes with elevated transposase content were identified through systematic database and literature searches. Amino acid identity (in %) with the genome Piscirickettsia salmonis type strain ATCC VR-1361 was calculated for entire chromosomes (+Tp) and…
	Supplementary Table S14: All 16S rRNA gene sequences designated as Piscirickettsia salmonis, Piscirickettsia sp., or Rickettsia-like organisms available in GenBank in January 2020, as well as sequences with at least 95% BLASTn identity to the P. salmonis type strain 16S rRNA gene sequence. The sequences were used to calculate a phylogenomic tree of the genus Piscirickettsia (Fig. 6B; Suppl. Fig. …
References:
1.	The European Committee on Antimicrobial Susceptibility (EUCAST). Guidance document on antimicrobial susceptibility testing of Legionella pneumophila - May 2021. https://www.eucast.org/fileadmin/src/media/PDFs/EUCAST_files/Guidance_documents/Legionella_guidance_note_-_20210528.pdf. Accessed 20 Jul 2021.
2.	Henríquez P, Kaiser M, Bohle H, Bustos P, Mancilla M. Comprehensive antibiotic susceptibility profiling of Chilean Piscirickettsia salmonis field isolates. J Fish Dis 2016; 39: 441–448.
3.	The European Committee on Antimicrobial Susceptibility (EUCAST). Breakpoint tables for interpretation of MICs and zone diameters. Version 10.0, 2020. https://www.eucast.org/fileadmin/src/media/PDFs/EUCAST_files/Breakpoint_tables/v_10.0_Breakpoint_Tables.pdf. Accessed 22 Oct 2020.
4.	Marshall SH, Henríquez V, Gómez FA, Cárdenas C. ISPsa2, the first mobile genetic element to be described and characterized in the bacterial facultative intracellular pathogen Piscirickettsia salmonis. FEMS Microbiol Lett 2011; 314: 18–24.
5.	Rodriguez-R LM, Konstantinidis KT. The enveomics collection: a toolbox for specialized analyses of microbial genomes and metagenomes. PeerJ Prepr 2016.

## Sheet: Suppl. Table S1
Isolate	Original isolate name	Genogroup	Host	Location	Year	Nucleotide sequence accession numbers	Isolate reference	Sequence reference
Psal-001	AS-98	EM	Oncorhynchus kisutch	Chile, Región de Los Lagos	1998	CP038811.1 - CP038815.1	[1]	This work
Psal-002	EM-90	EM	Salmo salar	Chile, Región de Los Lagos	1990	CP038876.1 - CP038880.1	[2]	This work
Psal-003	TGIM-11	EM	Oncorhynchus kisutch	Chile, Región de Los Lagos	2011	CP038881.1 - CP038885.1		This work
Psal-004	SGIM-12	EM	Salmo salar	Chile, Región de Aysén	2012	CP038886.1 - CP038890.1		This work
Psal-005	IBM 004	EM	Salmo salar	Chile, Región de Los Lagos	1991	CP038891.1, CP038892.1		This work
Psal-006a	IBM 012	EM	Salmo salar	Chile, Región de Los Lagos	1997	CP038893.1 - CP038897.1		This work
Psal-006b	IBM 012	LF	Salmo salar	Chile, Región de Los Lagos	1997	CP038898.1 - CP038903.1		This work
Psal-008	IBM 008	LF	Oncorhynchus mykiss	Chile, Región de Los Lagos	1995	CP038904.1 - CP038907.1		This work
Psal-009	IBM 040	EM	Oncorhynchus kisutch	Chile, Región de Los Lagos	2000	CP038908.1 - CP038912.1		This work
Psal-010a	IBM 014	EM	Oncorhynchus kisutch	Chile, Región de Los Lagos	1999	CP038913.1 - CP038917.1		This work
Psal-010b	IBM 014	LF	Oncorhynchus kisutch	Chile, Región de Los Lagos	1999	CP038918.1 - CP038922.1		This work
Psal-011	AUS 041	EM	Salmo salar	Chile, Región de Los Lagos	2012	CP038923.1 - CP038926.1		This work
Psal-013	IBM 030	LF	Salmo salar	Chile, Región de Los Lagos	2012	CP038927.1 - CP038931.1		This work
Psal-025	AUS 005	EM	Oncorhynchus mykiss	Chile, Región de Los Lagos	2008	CP038932.1 - CP038936.1		This work
Psal-026	CA5	EM	Salmo salar	Chile, Región de Aysén	2016	CP038937.1 - CP038941.1		This work
Psal-027	CA8	EM	Salmo salar	Chile, Región de Aysén	2016	CP038942.1 - CP038946.1		This work
Psal-028	PS_ALAB_001	EM	Salmo salar	Chile, Región de Aysén	2016	CP038947.1 - CP038951.1		This work
Psal-040	PS_ALAB_014	EM	Salmo salar	Chile, Región de Los Lagos	2016	CP038952.1 - CP038956.1		This work
Psal-041	PS_ALAB_015	EM	Salmo salar	Chile, Región de Los Lagos	2016	CP038957.1 - CP038961.1		This work
Psal-051	C-11-H2	EM	Salmo salar	Chile, Región de Aysén	2017	CP038962.1 - CP038966.1		This work
Psal-068	GIMP12	EM	Salmo salar	Chile, Región de Aysén	2017	CP038967.1 - CP038971.1		This work
Psal-069	AUS 023	EM	Salmo salar	Chile, Región de Los Lagos	2009	CP038972.1 - CP038974.1		This work
Psal-070	AUS 100	EM	Salmo salar	Chile, Región de Los Lagos	2010	CP039032.1 - CP039034.1		This work
Psal-071	AUS 109	EM	Salmo salar	Chile, Región de Aysén	2017	CP039035.1 - CP039039.1		This work
Psal-072	AUS 110	EM	Salmo salar	Chile, Región de Aysén	2017	CP039040.1 - CP039045.1		This work
Psal-073	AUS 111	LF	Salmo salar	Chile, Región de Aysén	2017	CP039046.1 - CP039049.1		This work
Psal-081	A13	LF	Oncorhynchus mykiss	Chile, Región de Los Lagos	2011	CP039050.1 - CP039054.1		This work
Psal-098	A32	LF	Oncorhynchus mykiss	Chile, Región de Los Lagos	2012	CP039055.1 - CP039059.1		This work
Psal-099	A33	LF	Oncorhynchus mykiss	Chile, Región de Los Lagos	2012	CP039060.1 - CP039064.1		This work
Psal-103	8465	EM	Salmo salar	Chile, Región de Los Lagos	2012	CP039209.1 - CP039213.1		This work
Psal-104a	8670	EM	Salmo salar	Chile, Región de Los Lagos	2012	CP039214.1 - CP039218.1		This work
Psal-104b	8670	LF	Salmo salar	Chile, Región de Los Lagos	2012	CP040166.1 - CP040170.1		This work
Psal-107	PS_ALAB_020 - 19344	EM	Oncorhynchus mykiss	Chile, Región de Los Lagos	2018	CP039065.1 - CP039069.1		This work
Psal-108	PS-OK-01	LF	Oncorhynchus kisutch	Chile, Región de Los Lagos	2010	CP039070.1 - CP039075.1		This work
Psal-109	PS-OK-02	LF	Oncorhynchus kisutch	Chile, Región de Los Lagos	2010	CP039076.1 - CP039080.1		This work
Psal-110	PS-OK-03	LF	Oncorhynchus kisutch	Chile, Región de Los Lagos	2010	CP039081.1 - CP039086.1		This work
Psal-111	PS-OK-04	LF	Oncorhynchus kisutch	Chile, Región de Los Lagos	2010	CP039087.1 - CP039091.1		This work
Psal-113	PS-OK-05	LF	Oncorhynchus kisutch	Chile, Región de Los Lagos	2010	CP039868.1 - CP039872.1		This work
Psal-114	PS-OK-06	LF	Oncorhynchus kisutch	Chile, Región de Los Lagos	2011	CP039092.1 - CP039096.1		This work
Psal-117	PS-OK-10	LF	Oncorhynchus kisutch	Chile, Región de Los Lagos	2013	CP039097.1 - CP039101.1		This work
Psal-118	PS-OK-11	LF	Oncorhynchus kisutch	Chile, Región de Los Lagos	2013	CP039102.1 - CP039106.1		This work
Psal-134	PS-OM-02	LF	Oncorhynchus mykiss	Chile, Región de Los Lagos	2010	CP039107.1 - CP039111.1		This work
Psal-135	PS-OM-03	LF	Oncorhynchus mykiss	Chile, Región de Los Lagos	2010	CP039112.1 - CP039116.1		This work
Psal-138	PS-OM-06	LF	Oncorhynchus mykiss	Chile, Región de Los Lagos	2011	CP039171.1 - CP039175.1		This work
Psal-139	PS-OM-07	LF	Oncorhynchus mykiss	Chile, Región de Los Lagos	2011	CP039176.1 - CP039180.1		This work
Psal-158	PS-SS-01	EM	Salmo salar	Chile, Región de Los Lagos	2010	CP039181.1 - CP039185.1		This work
Psal-159	PS-SS-02	EM	Salmo salar	Chile, Región de Los Lagos	2010	CP039186.1 - CP039189.1		This work
Psal-160	PS-SS-03	EM	Salmo salar	Chile, Región de Los Lagos	2010	CP039190.1 - CP039194.1		This work
Psal-161	PS-SS-04	EM	Salmo salar	Chile, Región de Aysén	2011	CP039195.1 - CP039200.1		This work
Psal-163	PS-SS-06	EM	Salmo salar	Chile, Región de Aysén	2011	CP039201.1 - CP039203.1		This work
Psal-182	PS-SS-25	EM	Salmo salar	Chile, Región de Aysén	2018	CP039204.1 - CP039208.1		This work
NVI 5692	5265	NC	Salmo salar	Norway, Møre og Romsdal	2006	CP039219.1 - CP039226.1	[3]	This work
BI1	BI1	NC	Salmo salar	Canada, British Columbia	2000	CP039234.1 - CP039239.1		This work
MR5	MR5	NC	Salmo salar	Canada, British Columbia	2000	CP039240.1 - CP039246.1		This work
SR1	SR1	NC	Salmo salar	Canada, British Columbia	2018	CP039227.1 - CP039233.1		This work
ATCC_VR-1361	LF-89	LF	Oncorhynchus kisutch	Chile, Región de Los Lagos	1989	CP011849.2, CP013669.1, CP011850.1 - CP011852.1	[4,5]	[6]
AY3800B		LF	Salmo salar	Chile, Región de Aysén	2013	CP013816.1 - CP013820.1		[7]
AY3864B		LF	Salmo salar	Chile, NA	2013	CP013811.1 - CP013815.1		[8]
AY6297B		LF	Salmo salar	Chile, Región de Aysén	2015	CP013791.1 - CP013795.1		[8]
AY6492A		EM	Salmo salar	Chile, Región de Aysén	2015	CP013757.1 - CP013761.1		Bohle et al. unpublished
AY6532B		LF	Salmo salar	Chile, Región de Aysén	2015	CP013796.1 - CP013800.1		[8]
CGR02		LF	Salmo salar	Chile, Región de Los Lagos	2013	CP013975.1 - CP013978.1		Travisany et al. unpublished
PM15972A1		EM	Salmo salar	Chile, Región de Aysén	2010	CP012413.1 - CP012417.1		[9]
PM21567A		EM	Salmo salar	Chile, Región de Aysén	2011	CP013762.1 - CP013767.1		Bohle et al. unpublished
PM22180B		LF	Oncorhynchus mykiss	Chile, Región de Aysén	2011	CP013801.1 - CP013805.1		Bohle et al. unpublished
PM23019A		EM	Salmo salar	Chile, Región de Los Lagos	2011	CP013768.1 - CP013772.1		Bohle et al. unpublished
PM31429B		LF	Oncorhynchus mykiss	Chile, Región de Los Lagos	2012	CP013806.1 - CP013810.1		Bohle et al. unpublished
PM32597B1		LF	Oncorhynchus kisutch	Chile, Región de Los Lagos	2012	CP012508.1 - CP012512.1		[9]
PM37984A		EM	Salmo salar	Chile, Región de Los Lagos	2013	CP013773.1 - CP013777.1		Bohle et al. unpublished
PM49811B		LF	Salmo salar	Chile, Región de Los Lagos	2014	CP013781.1 - CP013785.1		Bohle et al. unpublished
PM51819A		EM	Salmo salar	Chile, NA	2014	CP013778.1 - CP013780.1		Bohle et al. unpublished
PM58386B		LF	Salmo salar	Chile, Región de Los Lagos	2015	CP013786.1 - CP013790.1		Bohle et al. unpublished
PSCGR01		LF	Oncorhynchus mykiss	Chile, Región de Los Lagos	2010	CP013944.1 - CP013948.1		Travisany et al. unpublished
NZ-RLO1	NZ-RLO		Oncorhynchus tshawytscha	New Zealand, Marlborough	2015	LVCQ00000000.1	[10]	[11]
NZ-RLO2			Oncorhynchus tshawytscha	New Zealand, Marlborough	2016	QBEV00000000.1	[12]	[12]
Y2			sea water	USA, Hawai‘i	2016	MDTU00000000.1	[13]	[13]
References:
1.	Skarmeta AM, Henríquez V, Zahr M, Orrego C, Marshall SH. Isolation of a virulent Piscirickettsia salmonis from the brain of naturally infected coho salmon. 2000.
2.	Smith PA, Vecchiola IM, Oyanedel S, Garces LH, Larenas J, Contreras J. Antimicrobial sensitivity of four isolates of Piscirickettsia salmonis. Bull Eur Assoc Fish Pathol 1996; 16.
3.	Mikalsen J, Skjærvik O, Wiik-Nielsen J, Wasmuth MA, Colquhoun DJ. Agar culture of Piscirickettsia salmonis, a serious pathogen of farmed salmonid and marine fish. FEMS Microbiol Lett 2008; 278: 43–47.
4.	Fryer JL, Lannan CN, Garces LH, Larenas JJ, Smith PA. Isolation of a Rickettsiales-like organism from diseased coho salmon (Oncorhynchus kisutch) in Chile. Fish Pathol 1990; 25: 107–114.
5.	Fryer JL, Lannan CN, Giovannoni SJ, Wood ND. Piscirickettsia salmonis gen. nov., sp. nov., the causative agent of an epizootic disease in salmonid fishes. Int J Syst Bacteriol 1992; 42: 120–126.
6.	Pulgar R, Hödar C, Travisany D, Zuñiga A, Domínguez C, Maass A, et al. Transcriptional response of Atlantic salmon families to Piscirickettsia salmonis infection highlights the relevance of the iron-deprivation defence system. BMC Genomics 2015; 16: 495.
7.	Bohle H, Henríquez P, Grothusen H, Navas E, Bustamante F, Bustos P, et al. The genome sequence of an oxytetracycline-resistant isolate of the fish pathogen Piscirickettsia salmonis harbors a multidrug resistance plasmid. Genome Announc 2017; 5.
8.	Saavedra J, Grandón M, Villalobos-González J, Bohle H, Bustos P, Mancilla M. Isolation, functional characterization and transmissibility of p3PS10, a multidrug resistance plasmid of the fish pathogen Piscirickettsia salmonis. Front Microbiol 2018; 9: 923.
9.	Bohle H, Henríquez P, Grothusen H, Navas E, Sandoval A, Bustamante F, et al. Comparative genome analysis of two isolates of the fish pathogen Piscirickettsia salmonis from different hosts reveals major differences in virulence-associated secretion systems. Genome Announc 2014; 2: e01219-14.
10.	Brosnahan CL, Ha HJ, Booth K, McFadden AMJ, Jones JB. First report of a Rickettsia-like organism from farmed Chinook salmon, Oncorhynchus tshawytscha (Walbaum), in New Zealand. N Z J Mar Freshwater Res 2017; 51: 356–369.
11.	Gias E, Draper J, Brosnahan CL, Orr D, McFadden A, Jones B. Draft genome sequence of a New Zealand Rickettsia-like organism isolated from farmed chinook salmon. Genome Announc 2016; 4.
12.	Gias E, Brosnahan CL, Orr D, Binney B, Ha HJ, Preece MA, et al. In vivo growth and genomic characterization of Rickettsia-like organisms isolated from farmed Chinook salmon (Oncorhynchus tshawytscha) in New Zealand. J Fish Dis 2018; 41: 1235–1245.
13.	Wan X, Lee AJ, Hou S, Ushijima B, Nguyen YP, Thawley JA, et al. Draft genome sequence of Piscirickettsia litoralis, isolated from seawater. Genome Announc 2016; 4.

## Sheet: Suppl. Table S2
	LF	EM	Norway	Canada
Number of isolates	33	36	1	3
Genome size (Mb)	3.42 - 3.60	3.25 - 3.71	3.77	4.07 - 4.15
Chromosome length (Mb)	3.17 - 3.22	3.04 - 3.34	3.32	3.54 - 3.58
Chromosome GC content (%)	39.71 - 39.74	39.71 - 39.75	39.75	39.81 - 39.84
Genes in genome	3549 - 3696	3371 - 3956	4125	4827 - 4955
Genes on chromosome	3181 - 3294	3125 - 3536	3557	4086 - 4135
Coding sequences on chromosome	3077 - 3212	3033 - 3432	3448	3974 - 4025
Coding sequences on chromosome without annotation	900 - 1027	950 - 1150	1128	1375 - 1409
tRNAs on chromosome	54 - 56	55 - 57	55	55 - 57
rRNAs on chromosome*	18	18	18	18
Chromosome coding content (%)**	81.2 - 83.1	82.4 - 83.5	82.4	82.5 – 82.7
Chromosome coding content without putative pseudogenes	72.8 – 74.5	73.8 – 77.6	71.9	72.1 – 74.8
Chromosome gene density (genes per kb)**	0.96 - 1.00	0.99 - 1.04	1.04	1.12 - 1.13
Lengths of intergenic regions (range of mean per genome; minimum – maximum; in bp)	156 - 169; 0 - 3348	148 - 156; 0 - 2840	145; 0 - 1742	135; 0 - 2572
Transposases on chromosome	477 - 515	363 - 480	610	897 - 912
Chromosome transposase content (% of total CDSs)	15.38 - 16.14	11.65 - 13.99	17.69	22.57 - 22.68
Number of extrachromosomal elements	3 - 5	1 - 5	7	5 - 6
Sizes of extrachromosomal elements (kb)	9.27 - 208.05	22.02 - 251.46	19.89 - 137.06	40.97 – 215.58
Icm/Dot gene clusters	3 (+1 extra-chromosomal cluster in Psal-073)	2 (+1 extra-chromosomal cluster in Psal-072)	3	2
* Most isolates had six 16S rRNA genes with 100% nucleotide identity. The Norwegian isolate NVI 5692 contains one 16S rRNA gene differing from the other five by one base position.
Also, isolates Psal-104b and AY6532B each had one gene with a single substitution which was shared by the two strains. The genomes of nine strains (Psal-006a, Psal-009, Psal-028, Psal-040, Psal-041, Psal-051, Psal-071, Psal-072, Psal-103)
contained two 16S rRNA genes that differed from the other four in one base position.
** Calculated including pseudogenes (see text)

## Sheet: Suppl. Table S3A
Genetic determinant		Features causing a genetic barrier	State in Piscirickettsia			Remarks
RecA		Impaired function (no evidence for Piscirickettsia)	Present and known active sites (ATP-binding site amino acids 66-73, ATP hydrolytic residue E96 and motif K248/K250, Mg2+ coordination site E144) conserved. Even several substitutions detected that are known [1] to cause hyper-recombinant RecA variants (I159M, M164V, L178I, A179T and L182I)
Competence genes		Insertional inactivation, loss	Present and intact in all genomes are the genes encoding periplasmic DNA-binding comEA, major pilin pilA/pilE, pilus assembly protein pilM, lipoprotein pilN, secretin channel pilQ, pilus retraction ATPase pilT, and DNA processing protein dprA. The gene encoding internalization membrane protein comEC is disrupted by transposons in all genomes at genogroup- or EM subgroup-specific locations (Suppl.…			Detailed information on the disruption of competence genes by transposons is given in Suppl. Table S3C, D and Supplementary Fig. S6
Canonical (not methyl-directed) mismatch repair system		Presence	Present are: MutS comprising the conserved F36/E38, the ATP-binding Walker motif, and the N-terminal QQYL; MutL, comprising the C-terminal endonuclease motifs CNHGRP and DMHAAHERVVYE; as well as RecJ, ExoI, ExoVII, UvrD, SSB, DpoIII, Lig			Similar to the mismatch repair system in the related Coxiella burnetii
R-M systems		Presence of systems with different recognition sites (i.e., DNA methylation patterns)	Canadian genomes: type I C R-M system (hsdM, hsdS, hsdR), matching CGm6AN7TTGG motif. Norwegian genome lacking detectable R-M system and methylation motifs; hsdR homologue is fragmented.			Locus tags of the genes in the three Canadian strains are the following. BI1: PsalBI1_04052, PsalBI1_04053, (hsdR, fragmented), PsalBI1_04065 (hsdS), PsalBI1_04066 (hdsM). MR5: PsalMR5_04096, PsalMR5_04097 (hsdR, fragmented), PsalMR5_04114 (hsdS), PsalMR5_04115 (hdsM). SR1: PsalSR1_04090, PsalSR1_04093, PsalSR1_04094 (hsdR, fragmented), PsalSR1_04106 (hsdS), PsalSR1_04107 (hdsM). Additional R-M s…
References:
1.	del Val E, Nasser W, Abaibou H, Reverchon S. RecA and DNA recombination: a review of molecular mechanisms. Biochem Soc Trans 2019; 47: 1511–1531.

## Sheet: Suppl. Table S3B
Genogroup	Strain	6mA methylation motifs	No. and percentage of 6mA-motifs methylated	4mC methylation motifs	No. and percentage of 4mC-motifs methylated	Avg. distance between methylation sites
NC (Norway)	NVI5692	n.d.	n.d.	n.d.	n.d.	n.a.
NC (Canada)	BI1	CGANNNNNNNTTGG (1)	224/228 (98.25%)	GNCCNNNGTTNANNNAT	35/46 (76.09%)	6365.23 +/- 9199.26
		CCAANNNNNNNTCG (1)	225/228 (98.68%)	CCCNCTANKTC	70/175 (40.0%)
				ANAACNCNNNAGNNNTNA	96/425 (22.59%)
	MR5	CGANNNNNNNTTGG (1)	229/230 (99.57%)	CNCNCTAAGNCNNNNNG	65/176 (36.93%)	6494.15 +/- 9185.01
		CCAANNNNNNNTCG (1)	228/230 (99.13%)	GNNTANAACNCANNA	83/249 (33.33%)
		CNNCNACCCANCNNNG	14/17 (82.35%)	TANCGNNCNNNGNNAAT	56/170 (32.94%)
	SR1	CGANNNNNNNTTGG (1)	230/234 (98.29%)			8606.00 +/- 14448.50
		CCAANNNNNNNTCG (1)	230/234 (98.29%)
LF	Psal-073	CGCNNNNGANANANGA (2)	69/42 (48,59%)	TCGANCNGNGNNNANNA	101/118 (85.59%)	21949.09 +/- 29716.62
	Psal-110	CGCNNNNGANANANGA (2)	102/150 (68.0%)	CGNCNNANNGNNCNGNGT	112/125 (89.6%)	31043.37 +/- 30786.10
	Psal-081	CGCNNNNGANANANGA (2)	109/143 (76.22%)	GNNCNNNGTTNANAAA (3)	142/196 (72.45%)	10006.66 +/- 15193.79
		TCNNDACNNNNNNAGGT	159/536 (29.66%)
	Psal-008
	Psal-104b			CNNNNCGNCCNGTGT	94/121 (77.69%)	27337.33 +/- 33051.46
				RCNCNNNNNNNNAAAAGG	32/160 (20.0%)
	Psal-098	CGCNNNNGANANANGA (2)	59/151 (39.07%)	GNNCNNNGTTNANAAA (3)	96/202 (47.52%)	33569.04 +/- 49261.70
	Psal-139	CGCNNNNGANANANGA (2)	47/147 (31.97%)	GNNCNNNGTTNANAAA (3)	54/201 (26.87%)	70560.79 +/- 91657.39
	Psal-108	CGCNNNNGANANANGA (2)	100/156 (64.1%)	ANNNCTNNNCNNTAAGNC	66/265 (24.91%)	54278.95 +/- 60296.20
	Psal-013	CGCNNNNGANANANGA (2)	85/155 (54.84%)			108696.47 +/- 101449.99
		ANNANNTNNAANCNAGNG	44/203 (21.67%)
	Psal-010b	CGCNNNNGANANANGA (2)	66/151 (43.71%)	CNNCCNGTGTNANNNA	71/141 (50.35%)	56205.02 +/- 63119.45
	Psal-118			CNTNNCGNCCNGNGNNNA	116/129 (89.92%)	18114.64 +/- 20918.93
				CCCGNNCNNNTNNGTC	12/15 (80.0%)
				CCNNNNTTNTGCAT	42/155 (27.1%)
	Psal-006b	CGCNNNNGANANANGA (2)	116/159 (72.96%)	CNNANNGACCNNTGT	120/134 (89.55%)	21473.85 +/- 26927.74
				TCGNNAANNNNANNAAA	68/221 (30.77%)
	Psal-135
	Psal-138			TNCNCNNNANCGNNCNGT	111/130 (85.38%)	24011.66 +/- 30778.93
				CANNTNNANCCNNTNANT	50/176 (28.41%)
	Psal-099			CNNNNCGNNCNGTGTNNA	111/133 (83,46%)	30693.19 +/- 28322.47
	Psal-134			CNTANCNNCCNNTGNT	107/158 (67.72%)	13000.09 +/- 19316.56
				CNNCGAGNANNANGC (10)	146/528 (27.65%)
				CNTNTNNNCNCTNTANNT	33/143 (23.08%)
	Psal-117	CGCNNNNGAANANNGA (2)	84/149 (56.38%)	CNGTGTNNANNNATNNNA	81/141 (57.45%)	43436.89 +/- 47681.22
	Psal-113			TCGACCNGTNNNNNNNA (11)	117/131 (89.31%)	19187.28 +/- 25923.44
				ANCNCNNNNCNNTAAGNC	82/258 (31.78%)
	Psal-111	CGCNNNNGANANANGA (2)	69/147 (46.94%)	CCAGTGTNNANNNNT	72/141 (51.06%)	47974.19 +/- 51169.52
	Psal-114	CGCNNNNGANANANGA (2)	100/153 (65.36%)	TCGACCNGTNNNNNNNA (11)	106/133 (79,7%)	14142.29 +/- 19555.43
				GNNNANNACGNGANTNG	19/25 (76.0%)
				CTNGNCGNNNNGNNGAA	44/186 (23.66%)
				CNNCGAGNANNANGC (10)	96/526 (18.25%)
	Psal-109	CGCNNNNGANANANGA (2)	58/152 (38.16%)	GNNCNNNGTTNANAAA (3)	77/203 (37.93%)	28289.29 +/- 35823.97
				TNGCNTGANTTNNC	46/207 (22.22%)
				AAAANNCGGBNNNNK	44/240 (18.33%)
EM-1	Psal-107			ANNNTGCNANNNTNGCA (4)	91/199 (45.73%)	11768.26 +/- 16305.00
				CCNNRNAAAANNCNNNNA (7)	247/607 (40.69%)
	Psal-161			CGNCCNNNGTTNNNAA (3*)	59/68 (86.76%)	52654.11 +/- 61440.24
	Psal-163			GNNCNNNGTTNANAAA (3)	58/142 (40.85%)	31005.87 +/- 36960.21
				MCNGGNANNNNTCNNNAA	65/236 (27.54%)
	Psal-159			AANANANNCNGNGNCG	44/53 (83.02%)	13935.71 +/- 20853.01
				ANCNGTGNNANNANAT (5)	75/99 (75.76%)
				ANNNGCANGNNTNNNAAA (12)	101/212 (47.64%)
				CNCNNNNCNNTAAGNCNA	65/139 (46.76%)
	Psal-158	ANGAAANNNGANCNA	92/134 (68.66%)	CNGTGKNANNANNTM	90/138 (65.22%)	12893.29 +/- 24048.79
				GNANNNNTCNNCAACR	77/141 (54.61%)
				CNCTNANNNAAANGG	50/151 (33.11%)
	Psal-160			CNGNGNTANNANNTNNGA	52/68 (76.47%)	23126.79 +/- 26418.24
				GGNANNNNNCANNAACA	54/139 (38.85%
				ANNNGCANGNNTNNNAAA (12)	79/213 (37.09%)
EM-2	Psal-009			GNNCAGTGNTNAT	31/146 (21.23%)	106935.23 +/- 135605.44
	Psal-041			ANCNGTGNNANNANAT (5)	97/128 (75.78%)	13205.88 +/- 17547.42
				TCCNGGNANNANNCNNNA (13)	145/241 (60.17%)
	Psal-071			GACCNGTGTNNNNNA	74/87 (85.06%)	10609.77 +/- 14083.90
				GGNANNNNTCNGNAAC	22/28 (87.57%)
				ANNNTGCNANNNTNGCA (4)	86/212 (40.57%)
				ANNCNNTNNGNCAAAA	49/149 (32.89%)
				CCNNRNAAAANNCNNNNA (7)	174/707 (24.61%)
	Psal-072			CAGTGNNNNNAAAT (9)	74/154 (48.05%)	128771.52 +/- 121819.82
				CNCTNNNCNNTAAGNNNA (6)	40/197 (20.3%)
	Psal-051			ANNNTGCNANNNTNGCA (4)	59/214 (27.57%)	101226.53 +/- 77017.32
	Psal-103			GNNCNNNGTTNANAAA (3)	130/186 (69.89%)	7608.80 +/- 11962.13
				CNCTNNNCNNTAAGNNNA (6)	101/184 (54.89%)
				ANNNTGCNANNNTNGCA (4)	114/212 (53.77%)
				CCNNRNAAAANNCNNNNA (7)	254/705 (36.03%)
	Psal-028			CNGTGNNAANNNNTAA	73/142 (51.41%)	21579.91 +/- 24311.34
				GGNANNNNNCNNCAACA	60/155 (38.71%)
				CCNANNAAANNGCNNNNA	65/363 (17.91%)
	Psal-006a			GNNCANNGTTNANAA	90/189 (47.62%)	24452.12 +/- 33460.89
				CNGGNANNNNTCANNNAC (14)	53/148 (35.81%)
				GNNTNCCNNNANAAANNC	42/160 (26.25%)
	Psal-040	GNNNANNGANGNACTA	8/10 (80.0%)	ANNNTGCNANNNTNGCA (4)	98/213 (46.01%)	45730.76 +/- 58629.13
EM-3	Psal-010a			TCCNGGNANNANNCNNNA (13)	140/122 (63.06%)	18945.21 +/- 29656.40
				ANNNTGCNANNNTNGCA (4)	91/204 (44.61%)
	Psal-070			CAGTGNNANNNAAT	67/135 (49.63%)	32184.12 +/- 42530.72
				GNCGNNAAAANNNNNNAC	37/157 (23.57%)
	Psal-026			AANNNGCGNCGNCNNNC (8)	22/26 (84.62%)	40868.37 +/- 41398.51
				TNNNCCGGTNACA	80/97 (82.47%)
	Psal-004			CGNCCNNNGTTNNNAA (3*)	78/85 (91.76%)	43843.63 +/- 52318.69
	Psal-003			AAAANNCNAGNNNNNCNA	154/243 (63.37%)	29563.72 +/- 35438.33
	Psal-002			AANNNGCGNCGNCNNNC (8)	24/28 (85.71%)	10304.22 +/- 15933.82
				CGNCCNNNGTTNNNAA (3*)	73/87 (83.91%)
				CNCTNNNCNNTAAGNNNA (6)	75/176 (42.61%)
				CCNNRNAAAANNCNNNNA (7)	182/681 (26.73%)
	Psal-027			CCNNGNANNANNCGANNA	239/398 (47.96%)	16590.17 +/- 20154.89
	Psal-104a			GNNCNNNGTTNANAAA (3)	129/177 (72.88%)	14097.25 +/- 21732.45
				CNCTNNNCNNTAAGNNNA (6)	114/180 (63.33%)
				TGCNANNNTNGCANNNT	114/205 (55.61%)
	Psal-001			CAGTGNNNNNAAAT (9)	77/147 (52.38)	25766.84 +/- 32995.30
				CCNNRNAAAANNCNNNNA (7)	151/675 (22.37%)
	Psal-068			CGNCCNNNGTTNNNAA (3*)	68/87 (78.16%)	26821.59 +/- 30740.18
				ANNNTGCNANNNTNGCA (4)	114/207 (55.07%)
	Psal-005			GGNANNNNTCNNNAACA	24/147 (16.33%)	235593.55 +/- 262517.75
	Psal-011			CCNNNGTNNANANATNNG	77/84 (91.67%)	16870.87 +/- 24394.60
				GTCGANANNNNNNATNA	97/210 (64.19%)
				ANANGCNNGTTNNNCA	50/181 (27.62%)
	Psal-069			GNNCNNNGTTNANAAA (3)	66/160 (41.25%)	27677.66 +/- 32551.84
				CNGGNANNNNTCANNNAC (14)	47/139 (33.81%)
				AAAATNCRGT	46/144 (31.94%)
	Psal-025					27677.66 +/- 32551.84
EM-4	Psal-182			CNGTGTNNANANANNNNA	62/77 (80.52%)	16873.20 +/- 22112.16
				CCNNNNAAAANNCNNNRA	157/671 (23.4%)

## Sheet: Suppl. Table S3C
Isolate	Genogroup	comEC N-terminal domain	comEC C-terminal domain	Transposases	Internal region size (bp)	bp differing from other members of genogroup
NVI 5692	NC	PsalN5692_01796	PsalN5692_01790	IS701_ISAba11_E, IS630_A	3639	-
BI1	NC	PsalBI1_01857	PsalBI1_01862	IS91_B, IS630_A	3115	0
MR5	NC	PsalMR5_01836	PsalMR5_01841	IS91_B, IS630_A	3115	0
SR1	NC	PsalSR1_02279	PsalSR1_02274	IS91_B, IS630_A	3115	0
Psal-073	LF	Psal073_01529	Psal073_01533	IS30_A, IS982_A	2640	0
ATCC VR-1361	LF	PSLF89_2232	PSLF89_2227	IS30_A, IS982_A	2640	0
PM22180B	LF	AVM70_07985	AVM70_07970	IS30_A, IS982_A	2640	0
PM32597B1	LF	KU39_1618	KU39_1614	IS30_A, IS982_A	2640	0
Psal-110	LF	Psal110_01580	Psal110_01584	IS30_A, IS982_A	2640	0
Psal-081	LF	Psal081_01578	Psal081_01582	IS30_A, IS982_A	2640	0
PSCGR01	LF	AWE47_07920	AWE47_07905	IS30_A, IS982_A	2640	0
Psal-008	LF	Psal008_01602	Psal008_01608	IS30_A, IS982_A, IS982_A	2640	2
AY6297B	LF	AVI55_05265	AVI55_05245	IS30_A, IS982_A, IS982_A	2640	2
AY6532B	LF	AVI56_11465	AVI56_11485	IS30_A, IS982_A, IS982_A	2640	2
AY3864B	LF	AVM73_05260	AVM73_05240	IS30_A, IS982_A, IS982_A	2640	2
AY3800B	LF	AVM72_05270	AVM72_05250	IS30_A, IS982_A, IS982_A	2640	2
Psal-104b	LF	Psal104b_01583	Psal104b_01589	IS30_A, IS982_A, IS982_A	2640	2
CGR02	LF	AWJ11_08140	AWJ11_08120	IS30_A, IS982_A, IS982_A	2640	2
PM31429B	LF	AVM74_02190	AVM74_02175	IS30_A, IS982_A	2640	0
PM49811B	LF	AVI53_02185	AVI53_02170	IS30_A, IS982_A	2640	0
PM58386B	LF	AVI54_02180	AVI54_02165	IS30_A, IS982_A	2640	0
Psal-098	LF	Psal098_01586	Psal098_01590	IS30_A, IS982_A	2640	0
Psal-139	LF	Psal139_01583	Psal139_01587	IS30_A, IS982_A	2640	0
Psal-108	LF	Psal108_01584	Psal108_01588	IS30_A, IS982_A	2640	0
Psal-013	LF	Psal013_01599	Psal013_01605	IS30_A, IS982_A, IS982_A	2640	2
Psal-010b	LF	Psal010b_01587	Psal010b_01591	IS30_A, IS982_A	2640	0
Psal-118	LF	Psal118_01569	Psal118_01573	IS30_A, IS982_A	2640	0
Psal-006b	LF	Psal006b_01590	Psal006b_01594	IS30_A, IS982_A	2640	0
Psal-135	LF	Psal135_01587	Psal135_01591	IS30_A, IS982_A	2640	0
Psal-138	LF	Psal138_01584	Psal138_01588	IS30_A, IS982_A	2640	0
Psal-099	LF	Psal099_01589	Psal099_01593	IS30_A, IS982_A	2640	0
Psal-134	LF	Psal134_01587	Psal134_01591	IS30_A, IS982_A	2640	0
Psal-117	LF	Psal117_01584	Psal117_01588	IS30_A, IS982_A	2640	0
Psal-113	LF	Psal113_01584	Psal113_01588	IS30_A, IS982_A	2640	0
Psal-111	LF	Psal111_01585	Psal111_01589	IS30_A, IS982_A	2640	0
Psal-114	LF	Psal114_01586	Psal114_01590	IS30_A, IS982_A	2640	0
Psal-109	LF	Psal109_01584	Psal109_01588	IS30_A, IS982_A	2640	0
PM23019A	EM1	n.d.	AVI50_02930	IS701_ISAba11_A, IS30_E	3494	2
PM37984A	EM1	n.d.	AVI51_02890	IS701_ISAba11_A, IS30_A	3494	1
Psal-107	EM1	n.d.	Psal107_01562	IS701_ISAba11_A, IS30_A	3494	0
Psal-161	EM1	n.d.	Psal161_01563	IS701_ISAba11_A, IS30_A	3494	0
PM15972A1	EM1	n.d.	KW89_1547	IS701_ISAba11_A, IS30_A	3494	0
PM21567A	EM1	n.d.	AVI49_14220	IS701_ISAba11_A, IS30_A	3494	0
Psal-163	EM1	n.d.	Psal163_01571	IS701_ISAba11_A, IS30_A	3494	0
Psal-159	EM1	n.d.	Psal159_01560	IS701_ISAba11_A, IS30_A	3494	0
Psal-158	EM1	n.d.	Psal158_01558	IS701_ISAba11_A, IS30_A	3494	0
Psal-160	EM1	n.d.	Psal160_01565	IS701_ISAba11_A, IS30_A	3494	0
AY6492A	EM1	n.d.	AVI48_13610	IS701_ISAba11_A, IS30_A	3494	0
Psal-009	EM2	Psal009_01882	Psal009_01885	IS30_A	1251	0
Psal-041	EM2	Psal041_01631	Psal041_01634	IS30_A	1251	0
Psal-071	EM2	Psal071_01621	Psal071_01624	IS30_A	1251	0
Psal-072	EM2	Psal072_01621	Psal072_01624	IS30_A	1251	0
Psal-051	EM2	Psal051_01625	Psal051_01628	IS30_A	1251	0
Psal-103	EM2	Psal103_01628	Psal103_01631	IS30_A	1251	0
Psal-028	EM2	Psal028_01631	Psal028_01635	IS30_E	1251	1
Psal-006a	EM2	Psal006a_01677	Psal006a_01674	IS30_A	1251	0
Psal-040	EM2	Psal040_01628	Psal040_01631	IS30_A	1251	0
Psal-010a	EM3	Psal010a_01873	Psal010a_01883	IS701_ISAba11_A, IS3_IS407_A, IS30_A, IS30_A	5520	0
Psal-070	EM3	Psal070_01876	Psal070_01886	IS701_ISAba11_A, IS3_IS407_A, IS30_A, IS30_A	5520	0
Psal-026	EM3	Psal026_01880	Psal026_01890	IS701_ISAba11_A, IS3_IS407_A, IS30_A, IS30_A	5520	0
Psal-004	EM3	Psal004_01866	Psal004_01876	IS701_ISAba11_A, IS3_IS407_A, IS30_A, IS30_A	5520	0
Psal-003	EM3	Psal003_01871	Psal003_01881	IS701_ISAba11_A, IS3_IS407_A, IS30_A, IS30_A	5520	0
Psal-002	EM3	Psal002_01557	Psal002_01547	IS701_ISAba11_A, IS3_IS407_A, IS30_A, IS30_A	5520	0
Psal-027	EM3	Psal027_01557	Psal027_01547	IS701_ISAba11_A, IS3_IS407_A, IS30_A, IS30_A	5520	0
Psal-104a	EM3	Psal104a_01558	Psal104a_01548	IS701_ISAba11_A, IS3_IS407_A, IS30_A, IS30_A	5520	0
Psal-001	EM3	Psal001_01537	Psal001_01527	IS701_ISAba11_A, IS3_IS407_A, IS30_A, IS30_A	5520	0
Psal-068	EM3	Psal068_01531	Psal068_01521	IS701_ISAba11_A, IS3_IS407_A, IS30_A, IS30_A	5520	0
Psal-005	EM3	Psal005_01585	Psal005_01575	IS701_ISAba11_A, IS3_IS407_A, IS30_A, IS30_A	5520	0
Psal-011	EM3	Psal011_01561	Psal011_01551	IS701_ISAba11_A, IS3_IS407_A, IS30_A, IS30_A	5520	0
Psal-069	EM3	Psal069_01556	Psal069_01546	IS701_ISAba11_A, IS3_IS407_A, IS30_A, IS30_A	5520	0
Psal-025	EM3	Psal025_01570	Psal025_01559	IS30_A, IS701_ISAba11_A, IS3_IS407_A, IS30_A, IS30_A	5520	0
PM51819A	EM3	AVI52_01695	AVI52_01650	IS701_ISAba11_A, IS3_IS407_A, IS30_A, IS30_A	5520	0
Psal-182	EM4	Psal182_01626	Psal182_01631	IS701_ISAba11_A, IS30_A	2471	-

## Sheet: Suppl. Table S3D
Gene	Representative sequence	Occurrence	Function	Inactivation
comEA	Psal001_02301	All Isolates	periplasmic DNA-binding
comEC	Psal001_01537, Psal001_01527	All Isolates	internalization membrane protein	Disrupted by transposons in all genomes at genogroup- or EM subgroup-specific locations (Suppl. Fig. S6)
comF/gntX	Psal001_02607	All Isolates	phosphoribosyltransferase	Transposon (IS30_A) at 5' in NVI 5692. CDS disrupted by the same deletion/frameshift in MR5, SR1, BI1 and ATCC VR-1361
comFB	Psal001_00825	All Isolates	late competence protein	deletion/frameshift in EM1 strain PM23019A
comL	Psal001_01395	72 isolates	transfer facilitator lipoprotein	Absent in PSCGR02
comM	Psal001_03144	72 isolates	helicase, DNA branch migration	Absent in NVI 5692
dprA	PSLF89_67 Psal001_03194	All Isolates	DNA processing protein
pilA/pilE	PsalN5692_03230 Psal001_02950	All Isolates	major pilin
pilB	KW89_309,KW89_310 Psal001_2951,Psal001_2952	All Isolates	pilus assembly ATPase	Fragmented in all EM isolates
pilC	KW89_308 Psal001_02953	All Isolates	pilus assembly protein	Fractioned by transposon (IS982_A) in LF group
pilD	KW89_307 Psal001_02954	71 isolates	prepilin leader peptidase	Absent in PM23019A and PM37984A (form a separate subcluster in EM1 subgroup)
pilM	PsalN5692_03415 Psal001_03121	All Isolates	pilus assembly protein
pilN	PsalN5692_03414 Psal001_03120	All Isolates	lipoprotein
pilO	PsalN5692_03413 Psal001_03119	All Isolates	oligosaccharyl transferase	Fragmented (possibly by IS30_B) in Canadian isolates BI1, MR5, SR1
pilP	PsalN5692_03412	Norwegian and LF strains	pilus biogenesis lipoprotein
pilQ	PsalN5692_03411 Psal001_03118	All Isolates	secretin channel
pilT	KW89_2579 Psal001_02573	All Isolates	pilus retraction ATPase

## Sheet: Suppl. Table S4A
ECE type	ECE designation (strain_Acc.No.)	Strain	Geno-group	Subgroup	Size_bp	Copy no. (Illumina)	mol% GC	Gene No.	No. core orthologs	No. of virulence factor core orthologs	Mean gene content	antibiotic resistance genes	Mobil	Node support ECE cluster	Singleton	Phage content	No. of virulence factors	Transposase content	Transposase Families	Toxin Antitoxin System	Exceptional features	Comments
1	Psal-013_CP038928	Psal-013	LF		159159	2.16923	38.9	195	106	2	215.4	no	no	98	no	75.5	7	29.2	IS30,IS3_IS3,IS407_IS3,IS4_IS4,IS6,IS903_IS5,IS91,IS982,ISAba11_IS701	yes
1	Psal-113_CP039869	Psal-113	LF		164167	2.2963	38.9	197				no	no	98	no	68.7	7	30.5	IS30,IS3_IS3,IS407_IS3,IS4_IS4,IS6,IS903_IS5,IS91,IS982,ISAba11_IS701	yes
1	Psal-008_CP038905	Psal-008	LF		165781	1.9058	39	199				no	no	98	no	87.6	8	30.2	IS30,IS3_IS3,IS407_IS3,IS4_IS4,IS6,IS903_IS5,IS91,IS982,ISAba11_IS701	yes
1	Psal-117_CP039098	Psal-117	LF		168649	2.34286	38.9	208				no	no	98	no	73.6	10	30.3	IS30,IS3_IS3,IS407_IS3,IS4_IS4,IS6,IS903_IS5,IS91,IS982,ISAba11_IS701	yes
1	Psal-104b_CP040167	Psal-104b	LF		169619	2.23077	39	202				no	no	98	no	87.8	8	30.2	IS30,IS3_IS3,IS407_IS3,IS4_IS4,IS6,IS903_IS5,IS91,IS982,ISAba11_IS701	yes
1	Psal-098_CP039056	Psal-098	LF		175317	2.67708	38.9	207				no	no	98	no	65.7	10	30.9	IS30,IS3_IS3,IS407_IS3,IS4_IS4,IS6,IS903_IS5,IS91,IS982,ISAba11_IS701	yes
1	Psal-118_CP039103	Psal-118	LF		175417	2.14286	39	211				no	no	98	no	80.4	9	29.9	IS30,IS3_IS3,IS407_IS3,IS4_IS4,IS6,IS903_IS5,IS91,IS982,ISAba11_IS701	yes
1	Psal-099_CP039061	Psal-099	LF		175441	2.58333	39	209				no	no	98	no	65.8	10	30.6	IS30,IS3_IS3,IS407_IS3,IS4_IS4,IS6,IS903_IS5,IS91,IS982,ISAba11_IS701	yes
1	Psal-139_CP039177	Psal-139	LF		175590	2.59259	38.9	214				no	no	98	no	75.2	9	28	IS30,IS3_IS3,IS407_IS3,IS4_IS4,IS6,IS903_IS5,IS91,IS982,ISAba11_IS701	yes
1	Psal-138_CP039172	Psal-138	LF		175591	2.125	38.9	213				no	no	98	no	75.2	9	28.2	IS30,IS3_IS3,IS407_IS3,IS4_IS4,IS6,IS903_IS5,IS91,IS982,ISAba11_IS701	yes
1	Psal-109_CP039078	Psal-109	LF		176236	2.49533	38.9	209				no	no	98	no	80.1	9	30.6	IS30,IS3_IS3,IS407_IS3,IS4_IS4,IS6,IS903_IS5,IS91,IS982,ISAba11_IS701	yes
1	Psal-114_CP039093	Psal-114	LF		176237	2.5	38.9	210				no	no	98	no	80.1	9	30.5	IS30,IS3_IS3,IS407_IS3,IS4_IS4,IS6,IS903_IS5,IS91,IS982,ISAba11_IS701	yes
1	Psal-010b_CP038919	Psal-010b	LF		176541	2.64912	39	211				no	no	98	no	80.5	10	30.3	IS30,IS3_IS3,IS407_IS3,IS4_IS4,IS6,IS903_IS5,IS91,IS982,ISAba11_IS701	yes
1	Psal-111_CP039088	Psal-111	LF		176710	2.16	38.9	211				no	no	98	no	82.9	9	30.3	IS30,IS3_IS3,IS407_IS3,IS4_IS4,IS6,IS903_IS5,IS91,IS982,ISAba11_IS701	yes
1	Psal-110_CP039082	Psal-110	LF		177162	2.58333	38.9	210				no	no	98	no	74.5	8	30	IS30,IS3_IS3,IS407_IS3,IS4_IS4,IS6,IS903_IS5,IS91,IS982,ISAba11_IS701	yes
1	Psal-081_CP039051	Psal-081	LF		179546	2.35177	38.9	211				no	no	98	no	67.2	10	30.8	IS30,IS3_IS3,IS407_IS3,IS4_IS4,IS6,IS903_IS5,IS91,IS982,ISAba11_IS701	yes	Core genes identified: N-acetylmuramoyl-L-alanine amidase AmiD; Autoinducer 2 sensor kinase/phosphatase LuxQ
1	PSCGR01_CP013946.1	PSCGR01	LF		179831		38.9	214				no	no	98	no	67.1	10	30.4	IS30,IS3_IS3,IS407_IS3,IS4_IS4,IS6,IS903_IS5,IS91,IS982,ISAba11_IS701	yes
1	ATCC_VR-1361_CP011850.1	ATCC_VR-1361	LF		180124		38.9	216				no	no	98	no	69.5	10	29.6	IS30,IS3_IS3,IS407_IS3,IS4_IS4,IS6,IS903_IS5,IS91,IS982,ISAba11_IS701	yes
1	PM32597B1_CP012511.1	PM32597B1	LF		181035		38.9	213				no	no	98	no	67.3	11	31	IS30,IS3_IS3,IS407_IS3,IS4_IS4,IS6,IS903_IS5,IS91,IS982,ISAba11_IS701	yes
1	PM22180B_CP013804.1	PM22180B	LF		181038		38.9	214				no	no	98	no	67.3	11	30.8	IS30,IS3_IS3,IS407_IS3,IS4_IS4,IS6,IS903_IS5,IS91,IS982,ISAba11_IS701	yes
1	PM49811B_CP013782.1	PM49811B	LF		181226		39	216				no	no	98	no	64	11	30.1	IS30,IS3_IS3,IS407_IS3,IS4_IS4,IS6,IS903_IS5,IS91,IS982,ISAba11_IS701	yes
1	PM31429B_CP013807.1	PM31429B	LF		181234		39	216				no	no	98	no	64	11	30.1	IS30,IS3_IS3,IS407_IS3,IS4_IS4,IS6,IS903_IS5,IS91,IS982,ISAba11_IS701	yes
1	PM58386B_CP013787.1	PM58386B	LF		181332		39	214				no	no	98	no	64	11	30.4	IS30,IS3_IS3,IS407_IS3,IS4_IS4,IS6,IS903_IS5,IS91,IS982,ISAba11_IS701	yes
1	Psal-108_CP039071	Psal-108	LF		185794	2.22222	39.2	224				no	no	98	no	78.5	8	28.6	IS30,IS3_IS3,IS407_IS3,IS4_IS4,IS6,IS903_IS5,IS91,IS982,ISAba11_IS701	yes
1	Psal-135_CP039113	Psal-135	LF		186021	2.75	39.2	224				no	no	98	no	78.4	8	28.1	IS30,IS3_IS3,IS407_IS3,IS4_IS4,IS6,IS903_IS5,IS91,IS982	yes
1	Psal-134_CP039108	Psal-134	LF		186049	3.20339	39.2	227				no	no	98	no	78.4	8	27.8	IS30,IS3_IS3,IS407_IS3,IS4_IS4,IS6,IS903_IS5,IS91,IS982,ISAba11_IS701	yes
1	Psal-006b_CP038899	Psal-006b	LF		186370	2.50355	39.3	226				no	no	98	no	67.9	7	27.9	IS30,IS3_IS3,IS407_IS3,IS4_IS4,IS6,IS903_IS5,IS91,IS982,ISAba11_IS701	yes
1	AY6297B_CP013792.1	AY6297B	LF		188268		39.1	236				no	no	98	no	76	10	25	IS30,IS3_IS3,IS407_IS3,IS4_IS4,IS6,IS903_IS5,IS91,IS982,ISAba11_IS701	yes		p1PS8
1	AY6532B_CP013797.1	AY6532B	LF		188297		39.1	228				no	no	98	no	72.8	10	26.8	IS30,IS3_IS3,IS407_IS3,IS4_IS4,IS6,IS903_IS5,IS91,IS982,ISAba11_IS701	yes		p1PS9
1	AY3864B_CP013815.1	AY3864B	LF		188300		39.1	232				no	no	98	no	72.6	9	25.9	IS30,IS3_IS3,IS407_IS3,IS4_IS4,IS6,IS903_IS5,IS91,IS982,ISAba11_IS701	yes		p4PS11
1	AY3800B_CP013820.1	AY3800B	LF		188301		39.1	232				no	no	98	no	76	10	25.4	IS30,IS3_IS3,IS407_IS3,IS4_IS4,IS6,IS903_IS5,IS91,IS982,ISAba11_IS701	yes
1	Psal-073_CP039047	Psal-073	LF		208052	2.23585	39.3	243				no	no	98	no	55.5	15	29.6	IS30,IS3_IS3,IS407_IS3,IS4_IS4,IS6,IS903_IS5,IS91,IS982,ISAba11_IS701	yes
2	Psal-073_CP039049	Psal-073	LF		24115	6.71698	39.9	34	17	0	46	no	no	100	no	74.2	0	17.6	IS30,IS982	no
2	Psal-006b_CP038903	Psal-006b	LF		33267	3.01418	40.5	45				no	no	100	no	72.9	0	20	IS30,IS982	no
2	Psal-134_CP039111	Psal-134	LF		33468	65.4407	40.6	45				no	no	100	no	73.1	0	20	IS30,IS982	no
2	Psal-135_CP039116	Psal-135	LF		33468	50.5667	40.6	45				no	no	100	no	73.1	0	20	IS30,IS982	no
2	Psal-138_CP039175	Psal-138	LF		33468	6.45833	40.6	45				no	no	100	no	73.1	0	20	IS30,IS982	no
2	Psal-114_CP039096	Psal-114	LF		33468	6.1	40.6	46				no	no	100	no	73.1	0	19.6	IS30,IS982	no
2	PM32597B1_CP012512.1	PM32597B1	LF		33488		40.6	53				no	no	100	no	51.7	0	9.4	IS30,IS982	no
2	Psal-010b_CP038922	Psal-010b	LF		33497	4.64035	40.6	46				no	no	100	no	73.1	0	19.6	IS30,IS982	no
2	Psal-081_CP039054	Psal-081	LF		33497	12.1615	40.6	46				no	no	100	no	73.1	0	19.6	IS30,IS982	no
2	Psal-099_CP039064	Psal-099	LF		33497	14.8958	40.6	45				no	no	100	no	73.1	0	20	IS30,IS982	no
2	Psal-139_CP039180	Psal-139	LF		33497	9.37037	40.6	46				no	no	100	no	73.1	0	19.6	IS30,IS982	no
2	Psal-117_CP039101	Psal-117	LF		33497	9.22857	40.6	46				no	no	100	no	73.1	0	19.6	IS30,IS982	no
2	CGR02_CP013977.1	CGR02	LF		33498		40.6	45				no	no	100	no	73.1	0	20	IS30,IS982	no
2	ATCC_VR-1361_CP011851.1	ATCC_VR-1361	LF		33516		40.6	47				no	no	100	no	73.1	0	19.1	IS30,IS982	no
2	AY6532B_CP013799.1	AY6532B	LF		33518		40.6	47				no	no	100	no	73.1	0	19.1	IS30,IS982	no		p3PS9
2	Psal-118_CP039106	Psal-118	LF		33526	7.03571	40.6	46				no	no	100	no	73.1	0	19.6	IS30,IS982	no
2	PM22180B_CP013805.1	PM22180B	LF		33533		40.6	51				no	no	100	no	71.9	0	9.8	IS30,IS982	no
2	PM49811B_CP013785.1	PM49811B	LF		33546		40.6	49				no	no	100	no	73.1	0	16.3	IS30,IS982	no
2	Psal-008_CP038907	Psal-008	LF		33555	4.84783	40.6	46				no	no	100	no	73.1	0	19.6	IS30,IS982	no
2	PM58386B_CP013790.1	PM58386B	LF		33555		40.6	46				no	no	100	no	73.1	0	19.6	IS30,IS982	no
2	Psal-098_CP039059	Psal-098	LF		33555	13.8542	40.6	45				no	no	100	no	73.1	0	20	IS30,IS982	no
2	Psal-013_CP038930	Psal-013	LF		33555	5.06154	40.6	45				no	no	100	no	73.1	0	20	IS30,IS982	no
2	Psal-108_CP039074	Psal-108	LF		33555	10.2525	40.6	46				no	no	100	no	72.7	0	19.6	IS30,IS982	no
2	Psal-109_CP039080	Psal-109	LF		33555	9.69159	40.6	46				no	no	100	no	73.1	0	19.6	IS30,IS982	no
2	Psal-110_CP039085	Psal-110	LF		33555	9.97222	40.6	46				no	no	100	no	73.1	0	19.6	IS30,IS982	no
2	Psal-111_CP039091	Psal-111	LF		33555	8.616	40.6	46				no	no	100	no	81.1	0	19.6	IS30,IS982	no
2	Psal-113_CP039872	Psal-113	LF		33555	9.18519	40.6	46				no	no	100	no	73.1	0	19.6	IS30,IS982	no
2	AY3800B_CP013818.1	AY3800B	LF		33556		40.6	46				no	no	100	no	73.1	0	19.6	IS30,IS982	no
2	AY3864B_CP013813.1	AY3864B	LF		33556		40.6	46				no	no	100	no	73.1	0	19.6	IS30,IS982	no		p2PS11
2	PSCGR01_CP013947.1	PSCGR01	LF		33556		40.6	47				no	no	100	no	73.1	0	14.9	IS30,IS982	no
2	AY6297B_CP013794.1	AY6297B	LF		33557		40.6	47				no	no	100	no	73.1	0	19.1	IS30,IS982	no		p3PS8
2	PM31429B_CP013810.1	PM31429B	LF		33559		40.6	47				no	no	100	no	73.1	0	17	IS30,IS982	no
3	Psal-110_CP039084	Psal-110	LF		48742	2.58333	39.3	54				no	no	100	no	28.3	4	27.8	IS30,IS903_IS5,IS91,IS982	no
3	Psal-010b_CP038921	Psal-010b	LF		49554	1.78947	39.1	55				no	no	100	no	27.8	3	27.3	IS30,IS903_IS5,IS91,IS982	no
3	Psal-117_CP039100	Psal-117	LF		49577	3.14286	38.9	55				no	no	100	no	25.6	3	27.3	IS30,IS903_IS5,IS91,IS982	no
3	Psal-098_CP039058	Psal-098	LF		50585	3.09375	39	56				no	no	100	no	27.3	3	26.8	IS30,IS903_IS5,IS91,IS982	no
3	Psal-099_CP039063	Psal-099	LF		50585	2.97917	39	56				no	no	100	no	27.3	3	26.8	IS30,IS903_IS5,IS91,IS982	no
3	Psal-134_CP039110	Psal-134	LF		50666	2.9322	39	65				no	no	100	no	26.6	3	21.5	IS30,IS903_IS5,IS91,IS982	no
3	PM49811B_CP013783.1	PM49811B	LF		50681		38.9	56				no	no	100	no	22.2	3	26.8	IS30,IS903_IS5,IS91,IS982	no
3	Psal-006b_CP038902	Psal-006b	LF		50690	1.80851	38.9	56				no	no	100	no	27.2	3	26.8	IS30,IS903_IS5,IS91,IS982	no
3	Psal-118_CP039105	Psal-118	LF		50690	2.42857	38.9	57				no	no	100	no	27.2	3	26.3	IS30,IS903_IS5,IS91,IS982	no
3	Psal-135_CP039115	Psal-135	LF		50691	2.73333	38.9	56				no	no	100	no	27.2	3	26.8	IS30,IS903_IS5,IS91,IS982	no
3	Psal-139_CP039179	Psal-139	LF		50691	2.18519	38.9	59				no	no	100	no	27.2	3	25.4	IS30,IS903_IS5,IS91,IS982	no
3	Psal-108_CP039073	Psal-108	LF		50691	1.9899	38.9	56				no	no	100	no	27.2	3	26.8	IS30,IS903_IS5,IS91,IS982	no
3	Psal-109_CP039079	Psal-109	LF		50691	2.56075	38.9	56				no	no	100	no	27.2	3	26.8	IS30,IS903_IS5,IS91,IS982	no
3	Psal-111_CP039090	Psal-111	LF		50691	2.84	38.9	56				no	no	100	no	27.2	3	26.8	IS30,IS903_IS5,IS91,IS982	no
3	PM58386B_CP013788.1	PM58386B	LF		50691		38.9	56				no	no	100	no	27.2	3	26.8	IS30,IS903_IS5,IS91,IS982	no
3	Psal-113_CP039871	Psal-113	LF		50691	2.59259	38.9	56				no	no	100	no	27.2	3	26.8	IS30,IS903_IS5,IS91,IS982	no
3	Psal-114_CP039095	Psal-114	LF		50691	2.2	38.9	56				no	no	100	no	27.2	3	26.8	IS30,IS903_IS5,IS91,IS982	no
3	PM31429B_CP013808.1	PM31429B	LF		50691		38.9	56				no	no	100	no	27.2	3	26.8	IS30,IS903_IS5,IS91,IS982	no
3	Psal-138_CP039174	Psal-138	LF		50692	2.29167	38.9	56				no	no	100	no	27.2	3	26.8	IS30,IS903_IS5,IS91,IS982	no
3	Psal-081_CP039053	Psal-081	LF		51496	1.18805	39.1	57				no	no	100	no	26.8	3	26.3	IS30,IS3_IS3,IS903_IS5,IS91,IS982	no
3	PSCGR01_CP013948.1	PSCGR01	LF		51569		39.1	58				no	no	100	no	26.8	2	25.9	IS30,IS3_IS3,IS903_IS5,IS91,IS982	no
3	ATCC_VR-1361_CP011852.1	ATCC_VR-1361	LF		51573		39.1	58				no	no	100	no	26.7	3	25.9	IS30,IS3_IS3,IS903_IS5,IS91,IS982	no
3	PM32597B1_CP012510.1	PM32597B1	LF		51575		39.1	57				no	no	100	no	26.7	3	26.3	IS30,IS3_IS3,IS903_IS5,IS91,IS982	no
3	PM22180B_CP013803.1	PM22180B	LF		51575		39.1	58				no	no	100	no	26.7	3	25.9	IS30,IS3_IS3,IS903_IS5,IS91,IS982	no
3	Psal-104b_CP040169	Psal-104b	LF		53221	2.21795	39.1	60				no	no	100	no	25.9	5	28.3	IS30,IS903_IS5,IS91,IS982	no
3	Psal-013_CP038929	Psal-013	LF		53269	1.67692	39	59				no	no	100	no	28	4	28.8	IS30,IS903_IS5,IS91,IS982	no
3	Psal-008_CP038906	Psal-008	LF		53331	1.52899	39.1	60				no	no	100	no	25.9	4	30	IS30,IS3_IS3,IS903_IS5,IS91,IS982	no
4	PM49811B_CP013784.1	PM49811B	LF		57419		37.3	61	49	1	62.9	no	T4SS(Tra)	100	no	14.7	1	3.3	IS3_IS3,IS4_IS4	yes
4	PSCGR01_CP013945.1	PSCGR01	LF		57427		37.3	62				no	T4SS(Tra)	100	no	15.5	1	4.8	IS30,IS3_IS3,IS4_IS4	yes
4	PM31429B_CP013809.1	PM31429B	LF		57428		37.3	62				no	T4SS(Tra)	100	no	14.7	1	3.2	IS3_IS3,IS4_IS4	yes
4	Psal-081_CP039052	Psal-081	LF		57430	0.65708	37.3	60				no	T4SS(Tra)	100	no	15.5	1	5	IS30,IS3_IS3,IS4_IS4	yes
4	Psal-006b_CP038901	Psal-006b	LF		57431	0.907801	37.3	62				no	T4SS(Tra)	100	no	15.5	1	4.8	IS30,IS3_IS3,IS4_IS4	yes
4	PM22180B_CP013802.1	PM22180B	LF		57431		37.3	62				no	T4SS(Tra)	100	no	15.5	1	4.8	IS30,IS3_IS3,IS4_IS4	yes
4	Psal-010b_CP038920	Psal-010b	LF		57431	0.868421	37.3	62				no	T4SS(Tra)	100	no	15.5	1	4.8	IS30,IS3_IS3,IS4_IS4	yes
4	Psal-098_CP039057	Psal-098	LF		57431	1.67708	37.3	62				no	T4SS(Tra)	100	no	15.5	1	4.8	IS30,IS3_IS3,IS4_IS4	yes
4	Psal-099_CP039062	Psal-099	LF		57431	1.70833	37.3	62				no	T4SS(Tra)	100	no	15.5	1	4.8	IS30,IS3_IS3,IS4_IS4	yes
4	Psal-134_CP039109	Psal-134	LF		57431	1.52542	37.3	62				no	T4SS(Tra)	100	no	15.5	1	4.8	IS30,IS3_IS3,IS4_IS4	yes
4	Psal-135_CP039114	Psal-135	LF		57431	1.58333	37.3	62				no	T4SS(Tra)	100	no	15.5	1	4.8	IS30,IS3_IS3,IS4_IS4	yes
4	Psal-138_CP039173	Psal-138	LF		57431	1.58333	37.3	62				no	T4SS(Tra)	100	no	15.5	1	4.8	IS30,IS3_IS3,IS4_IS4	yes
4	Psal-139_CP039178	Psal-139	LF		57431	1.22222	37.3	62				no	T4SS(Tra)	100	no	15.5	1	4.8	IS30,IS3_IS3,IS4_IS4	yes
4	Psal-108_CP039072	Psal-108	LF		57431	1.51515	37.3	62				no	T4SS(Tra)	100	no	15.5	1	4.8	IS30,IS3_IS3,IS4_IS4	yes
4	Psal-109_CP039077	Psal-109	LF		57431	1.64486	37.3	62				no	T4SS(Tra)	100	no	15.5	1	4.8	IS30,IS3_IS3,IS4_IS4	yes
4	Psal-110_CP039083	Psal-110	LF		57431	1.52778	37.3	62				no	T4SS(Tra)	100	no	15.5	1	4.8	IS30,IS3_IS3,IS4_IS4	yes
4	PM58386B_CP013789.1	PM58386B	LF		57431		37.3	62				no	T4SS(Tra)	100	no	15.5	1	4.8	IS30,IS3_IS3,IS4_IS4	yes
4	Psal-113_CP039870	Psal-113	LF		57431	1.55556	37.3	62				no	T4SS(Tra)	100	no	15.5	1	4.8	IS30,IS3_IS3,IS4_IS4	yes	Core gene identified: Glutamate-1-semialdehyde 2,1-aminomutase
4	Psal-114_CP039094	Psal-114	LF		57431	1.4	37.3	62				no	T4SS(Tra)	100	no	15.5	1	4.8	IS30,IS3_IS3,IS4_IS4	yes
4	Psal-117_CP039099	Psal-117	LF		57431	1.77143	37.3	62				no	T4SS(Tra)	100	no	15.5	1	4.8	IS30,IS3_IS3,IS4_IS4	yes
4	Psal-118_CP039104	Psal-118	LF		57431	1.46429	37.3	62				no	T4SS(Tra)	100	no	15.5	1	4.8	IS30,IS3_IS3,IS4_IS4	yes
4	PM32597B1_CP012509.1	PM32597B1	LF		57431		37.3	62				no	T4SS(Tra)	100	no	15.5	1	4.8	IS30,IS3_IS3,IS4_IS4	yes
4	ATCC_VR-1361_CP013669.1	ATCC_VR-1361	LF		57445		37.3	65				no	T4SS(Tra)	100	no	16.5	1	4.6	IS30,IS3_IS3,IS4_IS4	yes
4	Psal-111_CP039089	Psal-111	LF		58537	1.624	37.3	64				no	T4SS(Tra)	100	no	15.2	1	6.3	IS30,IS3_IS3,IS4_IS4	yes
4	Psal-104b_CP040168	Psal-104b	LF		58980	1.08974	37.3	63				no	T4SS(Tra)	100	no	15.1	1	6.3	IS30,IS3_IS3,IS4_IS4	yes
4	AY6532B_CP013798.1	AY6532B	LF		60078		37.3	66				no	T4SS(Tra)	100	no	14.8	1	7.6	IS30,IS3_IS3,IS4_IS4	yes		p2PS9
4	AY6297B_CP013793.1	AY6297B	LF		60081		37.3	67				no	T4SS(Tra)	100	no	18.9	1	7.5	IS30,IS3_IS3,IS4_IS4	yes		p2PS8
4	AY3800B_CP013817.1	AY3800B	LF		60086		37.3	66				no	T4SS(Tra)	100	no	18.9	1	7.6	IS30,IS3_IS3,IS4_IS4	yes
4	AY3864B_CP013812.1	AY3864B	LF		60086		37.3	66				no	T4SS(Tra)	100	no	18.9	1	7.6	IS30,IS3_IS3,IS4_IS4	yes		p1PS11
4	CGR02_CP013978.1	CGR02	LF		68882		37.3	70				no	T4SS(Tra)	100	no	12.9	1	5.7	IS30,IS3_IS3,IS4_IS4	yes
5	AY6297B_CP013795.1	AY6297B	LF		45766		55	48				aadA, cat2, sat2, sul2, tetD	T4SS(Vir)	100	no	0	6	4.2	IS5_IS5	yes		p4PS8
5	AY3800B_CP013819.1	AY3800B	LF		45767		55	48				aadA, cat2, sat2, sul2, tetD	T4SS(Vir)	100	no	0	6	4.2	IS5_IS5	yes		p3PS10
5	AY3864B_CP013814.1	AY3864B	LF		45767		55	48				aadA, cat2, sat2, sul2, tetD	T4SS(Vir)	100	no	0	6	4.2	IS5_IS5	yes		p3PS11
6	PM21567A_CP013763.1	PM21567A	EM	EM-1	120730		39.2	164	65	2	203.9	no	no	70	no	66.8	8	25.6	IS30,IS3_IS3,IS427_IS5,IS481,IS6,IS630,IS91,ISAba11_IS701	yes
6	Psal-158_CP039182	Psal-158	EM	EM-1	120784	1.42268	39.2	164				no	no	70	no	27.2	8	25.6	IS30,IS3_IS3,IS427_IS5,IS481,IS6,IS630,IS91,ISAba11_IS701	yes
6	Psal-160_CP039191	Psal-160	EM	EM-1	120784	1.71795	39.2	164				no	no	70	no	27.2	8	25.6	IS30,IS3_IS3,IS427_IS5,IS481,IS6,IS630,IS91,ISAba11_IS701	yes
6	PM37984A_CP013774.1	PM37984A	EM	EM-1	138636		39	193				no	no	70	no	39.7	7	21.8	IS30,IS3_IS3,IS427_IS5,IS481,IS6,IS630,IS91,ISAba11_IS701	yes
6	PM23019A_CP013769.1	PM23019A	EM	EM-1	153216		38.9	221				no	no	70	no	41.4	7	19.5	IS30,IS3_IS3,IS427_IS5,IS481,IS6,IS630,IS91,ISAba11_IS701	yes
6	AY6492A_CP013761.1	AY6492A	EM	EM-1	158156		39.2	211				no	no	70	no	23.6	8	24.2	IS30,IS3_IS3,IS427_IS5,IS481,IS6,IS630,IS91,ISAba11_IS701	yes
6	Psal-163_CP039202	Psal-163	EM	EM-1	158203	1.55128	39.2	210				no	no	70	no	44.4	9	25.2	IS30,IS3_IS3,IS427_IS5,IS481,IS6,IS630,IS91,ISAba11_IS701	yes
6	Psal-159_CP039187	Psal-159	EM	EM-1	158207	1.19497	39.2	210				no	no	70	no	44.4	9	26.2	IS30,IS3_IS3,IS427_IS5,IS481,IS6,IS630,IS91,ISAba11_IS701	yes
6	Psal-161_CP039196	Psal-161	EM	EM-1	158207	1.26724	39.2	210				no	no	70	no	67.1	9	26.2	IS30,IS3_IS3,IS427_IS5,IS481,IS6,IS630,IS91,ISAba11_IS701	yes
6	Psal-107_CP039066	Psal-107	EM	EM-1	158207	1.13514	39.2	210				no	no	70	no	44.4	9	26.2	IS30,IS3_IS3,IS427_IS5,IS481,IS6,IS630,IS91,ISAba11_IS701	yes
6	Psal-041_CP038958	Psal-041	EM	EM-2	149109	1.09091	39.5	208				no	no	70	no	69.9	13	22.6	IS30,IS3_IS3,IS427_IS5,IS481,IS6,IS630,IS903_IS5,IS91,ISAba11_IS701	yes	likely transduced by phage, since >90 similarity to region on the chromosom of strain Psal-009 and containing phage (PHASTER: PHAGE_Escher_RCS47_NC_042128(3))
6	Psal-071_CP039036	Psal-071	EM	EM-2	168857	1.45652	39.2	233				no	no	70	no	59.5	14	23.2	IS30,IS3_IS3,IS407_IS3,IS427_IS5,IS481,IS6,IS630,IS903_IS5,IS91,ISAba11_IS701	yes	likely transduced by phage, since >90 similarity to region on the chromosom of strain Psal-009 and containing phage (PHASTER: PHAGE_Escher_RCS47_NC_042128(3))
6	Psal-103_CP039210	Psal-103	EM	EM-2	171449	1.57175	39.2	229				no	no	70	no	38.1	15	24	IS30,IS3_IS3,IS427_IS5,IS481,IS6,IS630,IS903_IS5,IS91,ISAba11_IS701	yes
6	Psal-051_CP038963	Psal-051	EM	EM-2	181949	1.42298	39.2	245				no	no	70	no	40.6	17	23.7	IS30,IS3_IS3,IS427_IS5,IS481,IS6,IS630,IS903_IS5,IS91,ISAba11_IS701	yes	likely transduced by phage, since >90 similarity to region on the chromosom of strain Psal-009 and containing 2 phages (PHASTER: PHAGE_Shigel_SflV_NC_022749(2), PHAGE_Escher_RCS47_NC_042128(3))
6	Psal-006a_CP038894	Psal-006a	EM	EM-2	188128	1.90184	39.2	264				no	no	70	no	27.2	17	22.3	IS30,IS3_IS3,IS427_IS5,IS481,IS6,IS630,IS903_IS5,IS91,ISAba11_IS701	yes
6	Psal-028_CP038948	Psal-028	EM	EM-2	189008	1.625	39.2	253				no	no	70	no	68.8	16	23.7	IS30,IS3_IS3,IS407_IS3,IS427_IS5,IS481,IS6,IS630,IS903_IS5,IS91,ISAba11_IS701	yes	likely transduced by phage, since >90 similarity to region on the chromosom of strain Psal-009 and containing 2 phages (PHASTER: PHAGE_Shigel_SflV_NC_022749(2), PHAGE_Escher_RCS47_NC_042128(3))
6	Psal-072_CP039042	Psal-072	EM	EM-2	192523	1.09574	39.2	258				no	no	70	no	61.1	17	23.6	IS30,IS3_IS3,IS407_IS3,IS427_IS5,IS481,IS6,IS630,IS903_IS5,IS91,ISAba11_IS701	yes	likely transduced by phage, since >90 similarity to region on the chromosom of strain Psal-009 and containing 2 phages (PHASTER: PHAGE_Shigel_SflV_NC_022749(2), PHAGE_Escher_RCS47_NC_042128(3))
6	Psal-040_CP038953	Psal-040	EM	EM-2	194899	1.2377	39.2	260				no	no	70	no	62.5	19	23.8	IS30,IS3_IS3,IS407_IS3,IS427_IS5,IS481,IS6,IS630,IS903_IS5,IS91,ISAba11_IS701	yes
6	Psal-010a_CP038914	Psal-010a	EM	EM-3	108847	1.11401	38.8	150				no	no	70	no	67.4	5	26	IS30,IS3_IS3,IS407_IS3,IS427_IS5,IS481,IS6,IS630,ISAba11_IS701	yes
6	Psal-070_CP039033	Psal-070	EM	EM-3	108848	1.32026	38.8	150				no	no	70	no	67.4	5	26	IS30,IS3_IS3,IS407_IS3,IS427_IS5,IS481,IS6,IS630,ISAba11_IS701	yes
6	Psal-004_CP038887	Psal-004	EM	EM-3	108848	1.08163	38.8	150				no	no	70	no	58.4	5	26	IS30,IS3_IS3,IS407_IS3,IS427_IS5,IS481,IS6,IS630,ISAba11_IS701	yes
6	Psal-003_CP038882	Psal-003	EM	EM-3	109807	1.09302	38.8	152				no	no	70	no	59.3	5	26.3	IS30,IS3_IS3,IS407_IS3,IS427_IS5,IS481,IS6,IS630,ISAba11_IS701	yes
6	Psal-026_CP038938	Psal-026	EM	EM-3	110308	1.1134	38.8	152				no	no	70	no	83.1	5	25.7	IS30,IS3_IS3,IS407_IS3,IS427_IS5,IS481,IS6,IS630,IS91,ISAba11_IS701	yes
6	Psal-001_CP038812	Psal-001	EM	EM-3	150781	0.786885	39	210				no	no	70	no	63.3	7	24.8	IS30,IS3_IS3,IS407_IS3,IS427_IS5,IS481,IS6,IS630,IS91,ISAba11_IS701	yes
6	Psal-068_CP038968	Psal-068	EM	EM-3	150783	1.10577	39	208				no	no	70	no	66.3	7	25	IS30,IS3_IS3,IS407_IS3,IS427_IS5,IS481,IS6,IS630,IS91,ISAba11_IS701	yes
6	Psal-104a_CP039215	Psal-104a	EM	EM-3	153780	1.95161	39	219				no	no	70	no	77.3	7	23.7	IS30,IS3_IS3,IS407_IS3,IS427_IS5,IS481,IS6,IS630,IS91,ISAba11_IS701	yes
6	Psal-027_CP038943	Psal-027	EM	EM-3	153781	1.37113	39	217				no	no	70	no	67.2	7	24	IS30,IS3_IS3,IS407_IS3,IS427_IS5,IS481,IS6,IS630,IS91,ISAba11_IS701	yes
6	Psal-002_CP038877	Psal-002	EM	EM-3	153781	1.28	39	217				no	no	70	no	67.2	7	24	IS30,IS3_IS3,IS407_IS3,IS427_IS5,IS481,IS6,IS630,IS91,ISAba11_IS701	yes
6	Psal-011_CP038924	Psal-011	EM	EM-3	158304	1.18987	39	225				no	no	70	no	83.4	7	24.9	IS30,IS3_IS3,IS407_IS3,IS427_IS5,IS481,IS6,IS630,IS91,ISAba11_IS701	yes
6	Psal-005_CP038892	Psal-005	EM	EM-3	158589	1.39796	39	227				no	no	70	no	83.5	7	24.2	IS30,IS3_IS3,IS407_IS3,IS427_IS5,IS481,IS6,IS630,IS91,ISAba11_IS701	yes
6	Psal-069_CP038973	Psal-069	EM	EM-3	158592	1.30769	39	227				no	no	70	no	83.5	7	24.7	IS30,IS3_IS3,IS407_IS3,IS427_IS5,IS481,IS6,IS630,IS91,ISAba11_IS701	yes
6	PM51819A_CP013779.1	PM51819A	EM	EM-3	165427		38.9	229				no	no	70	no	62.3	7	23.6	IS30,IS3_IS3,IS407_IS3,IS427_IS5,IS481,IS6,IS630,IS91,ISAba11_IS701	yes
6	Psal-182_CP039205	Psal-182	EM	EM-4	144508	1.3625	39.2	199				no	no	70	no	67.4	8	24.1	IS30,IS3_IS3,IS407_IS3,IS427_IS5,IS481,IS6,IS630,IS91,ISAba11_IS701	yes
7	AY6532B_CP013800.1	AY6532B	LF		20368		53.1	23				aadA,cat2, sat2	no	none	yes	0	0	8.7	IS5_IS5	yes		p4PS9
8	BI1_CP039235	BI1	NC	C	200568	1.65	39.4	294	128	2	297	no	no	100	no	30.2	2	39.1	IS150_IS3,IS30,IS3_IS3,IS481,IS6,IS630,IS66,IS91,ISAba11_IS701,ISAzba1_ISKra4	yes
8	MR5_CP039241	MR5	NC	C	201207	1.36364	39.6	287				no	no	100	no	34.6	2	40.1	IS150_IS3,IS30,IS3_IS3,IS481,IS6,IS630,IS66,IS91,ISAba11_IS701	yes
8	SR1_CP039228	SR1	NC	C	215583	1.55556	39.7	310				no	no	100	no	48	2	35.8	IS150_IS3,IS30,IS3_IS3,IS481,IS6,IS630,IS66,IS91	yes
9	BI1_CP039236	BI1	NC	C	156158	1.6	38.8	216	119	5	222	no	no	100	no	81.7	14	36.1	IS30,IS407_IS3,IS481,IS6,IS630,IS91,ISAba11_IS701,ISAs1	yes
9	MR5_CP039242	MR5	NC	C	158411	1.22727	38.8	219				no	no	100	no	43.5	15	37.4	IS30,IS407_IS3,IS481,IS6,IS630,IS91,ISAba11_IS701,ISAs1	yes
9	SR1_CP039229	SR1	NC	C	167241	1.5	38.8	231				no	no	100	no	36.8	15	33.8	IS30,IS3_IS3,IS407_IS3,IS481,IS6,IS630,IS91,ISAba11_IS701,ISAs1	yes
10	MR5_CP039244	MR5	NC	C	51367	2.59091	39	68	49	0	78	no	no	100	no	14.7	0	26.5	IS200_IS200/IS605,IS30,IS407_IS3,IS6,IS630	yes
10	SR1_CP039231	SR1	NC	C	56994	2	39.2	78				no	no	100	no	22.2	0	25.6	IS200_IS200/IS605,IS30,IS407_IS3,IS6,IS630,IS66	yes
10	BI1_CP039237	BI1	NC	C	66296	3.3	39.2	88				no	no	100	no	11.3	0	27.3	IS200_IS200/IS605,IS30,IS407_IS3,IS481,IS6,IS630,IS91,ISAba11_IS701	yes
11	SR1_CP039232	SR1	NC	C	42225	2.27778	38.8	61				no	no	99	no	50.4	0	1.6	IS30	no	63% of sequence occur in deep-branching NZ-RLO1
11	MR5_CP039246	MR5	NC	C	43756	2.40909	38.9	62				no	no	99	no	45.7	0	3.2	IS30,IS91	no	60% of sequence occur in deep-branching NZ-RLO1
12	NVI5692_CP039220	NVI5692	NC	N	137059	1.09268	38.7	174				no	no	none	yes	75.8	3	32.2	IS30,IS407_IS3,IS6,IS91,ISAba11_IS701,ISAs1	yes
13	NVI5692_CP039221	NVI5692	NC	N	79048	1.08293	38.3	100				no	no	none	yes	30.6	0	21	IS30,IS407_IS3,IS481,IS6,IS630,IS91,ISAs1	no
14	NVI5692_CP039222	NVI5692	NC	N	75380	0.97561	38.9	101				no	no	none	yes	87	1	22.8	IS30,IS407_IS3,IS6,IS630,IS91	yes
15	NVI5692_CP039223	NVI5692	NC	N	53403	1.4	39.3	58				no	no	none	yes	48.4	1	32.8	IS30,IS407_IS3,IS481,IS6,IS630,IS91,ISAba11_IS701	no
16	NVI5692_CP039224	NVI5692	NC	N	42705	1.67317	39.4	59				no	no	none	yes	75.7	1	1.7	IS30	no
17	NVI5692_CP039225	NVI5692	NC	N	40120	1.57073	38.1	47				no	no	none	yes	78.5	0	31.9	IS30,IS407_IS3,IS481,IS6,IS91,IS982	yes
18	NVI5692_CP039226	NVI5692	NC	N	19892	2.63902	37.8	29				no	no	none	yes	82	0	17.2	IS30,IS6	no
19	PM23019A_CP013770.1	PM23019A	EM	EM-1	36218		38.5	52				no	no	100	no	30.4	0	9.6	IS30,IS6,IS91,ISAba11_IS701	yes
19	PM37984A_CP013776.1	PM37984A	EM	EM-1	36245		38.5	44				no	no	100	no	39.2	0	11.4	IS30,IS6,IS91,ISAba11_IS701	yes
19	AY6492A_CP013759.1	AY6492A	EM	EM-1	39299		38.3	50				no	no	100	no	55.2	1	18	IS30,IS6,IS91,ISAba11_IS701	yes
19	PM21567A_CP013765.1	PM21567A	EM	EM-1	39331		38.3	44				no	no	100	no	55.2	1	22.7	IS30,IS6,IS91,ISAba11_IS701	yes
19	Psal-160_CP039193	Psal-160	EM	EM-1	39333	2.02564	38.3	44				no	no	100	no	55.2	1	20.5	IS30,IS6,IS91,ISAba11_IS701	yes
19	PM15972A1_CP012414.1	PM15972A1	EM	EM-1	39335		38.3	44				no	no	100	no	55.2	1	22.7	IS30,IS6,IS91,ISAba11_IS701	yes
19	Psal-158_CP039184	Psal-158	EM	EM-1	39335	1.80412	38.3	44				no	no	100	no	55.2	1	22.7	IS30,IS6,IS91,ISAba11_IS701	yes
19	Psal-161_CP039198	Psal-161	EM	EM-1	39335	1.62931	38.3	45				no	no	100	no	55.2	1	20	IS30,IS6,IS91,ISAba11_IS701	yes
19	Psal-107_CP039068	Psal-107	EM	EM-1	39335	1.2973	38.3	44				no	no	100	no	55.2	1	22.7	IS30,IS6,IS91,ISAba11_IS701	yes
20	PM23019A_CP013772.1	PM23019A	EM	EM-1	27957		39.5	41	25	0	41.2	no	no	100	no	0	0	14.6	IS30,IS91,ISAba11_IS701	no
20	PM37984A_CP013777.1	PM37984A	EM	EM-1	27962		39.5	36				no	no	100	no	0	0	16.7	IS30,IS91,ISAba11_IS701	no
20	PM15972A1_CP012415.1	PM15972A1	EM	EM-1	29784		39.4	39				no	no	100	no	0	0	20.5	IS30,IS91,ISAba11_IS701	no
20	AY6492A_CP013760.1	AY6492A	EM	EM-1	32154		39.4	40				no	no	100	no	0	0	22.5	IS30,IS91,ISAba11_IS701	no
20	Psal-160_CP039194	Psal-160	EM	EM-1	32159	2.20513	39.4	44				no	no	100	no	0	0	15.9	IS30,IS91,ISAba11_IS701	no
20	PM21567A_CP013766.1	PM21567A	EM	EM-1	32163		39.4	44				no	no	100	no	0	0	15.9	IS30,IS91,ISAba11_IS701	no
20	Psal-158_CP039185	Psal-158	EM	EM-1	32166	2	39.4	42				no	no	100	no	0	0	21.4	IS30,IS91,ISAba11_IS701	no
20	Psal-159_CP039189	Psal-159	EM	EM-1	32167	1.73585	39.4	42				no	no	100	no	0	0	21.4	IS30,IS91,ISAba11_IS701	no
20	Psal-161_CP039199	Psal-161	EM	EM-1	32167	2	39.4	42				no	no	100	no	0	0	21.4	IS30,IS91,ISAba11_IS701	no
20	Psal-107_CP039069	Psal-107	EM	EM-1	32167	1.32432	39.4	42				no	no	100	no	0	0	21.4	IS30,IS91,ISAba11_IS701	no
21	AY6492A_CP013758.1	AY6492A	EM	EM-1	82119		38.2	98				no	T4SS(Tra)	100	no	8.4	3	2	IS630,ISAba11_IS701	yes	no component of plasmid replication system recognized
21	PM21567A_CP013764.1	PM21567A	EM	EM-1	82125		38.2	95				no	T4SS(Tra)	100	no	8.4	3	2.1	IS630,ISAba11_IS701	yes	no component of plasmid replication system recognized
21	Psal-107_CP039067	Psal-107	EM	EM-1	82129	1.54054	38.2	94				no	T4SS(Tra)	100	no	8.4	3	2.1	IS630,ISAba11_IS701	yes	no component of plasmid replication system recognized
21	PM15972A1_CP012416.1	PM15972A1	EM	EM-1	82130		38.2	94				no	T4SS(Tra)	100	no	8.4	3	2.1	IS630,ISAba11_IS701	yes	no component of plasmid replication system recognized
21	Psal-163_CP039203	Psal-163	EM	EM-1	82130	1.25641	38.2	94				no	T4SS(Tra)	100	no	8.4	3	2.1	IS630,ISAba11_IS701	yes	no component of plasmid replication system recognized
21	Psal-158_CP039183	Psal-158	EM	EM-1	82130	1.4433	38.2	94				no	T4SS(Tra)	100	no	8.4	3	2.1	IS630,ISAba11_IS701	yes	no component of plasmid replication system recognized
21	Psal-159_CP039188	Psal-159	EM	EM-1	82130	1.23899	38.2	94				no	T4SS(Tra)	100	no	8.4	3	2.1	IS630,ISAba11_IS701	yes	no component of plasmid replication system recognized
21	Psal-160_CP039192	Psal-160	EM	EM-1	82130	1.87179	38.2	94				no	T4SS(Tra)	100	no	8.4	3	2.1	IS630,ISAba11_IS701	yes	no component of plasmid replication system recognized
21	Psal-161_CP039197	Psal-161	EM	EM-1	82130	1.21552	38.2	94				no	T4SS(Tra)	100	no	8.4	3	2.1	IS630,ISAba11_IS701	yes	no component of plasmid replication system recognized
22	PM21567A_CP013767.1	PM21567A	EM	EM-1	31920		39.1	51				no	no	61	no	51.7	0	5.9	IS30,IS630	no
22	PM15972A1_CP012417.1	PM15972A1	EM	EM-1	31951		39.1	45				no	no	61	no	63.6	0	6.7	IS30,IS630	no
22	Psal-161_CP039200	Psal-161	EM	EM-1	31951	1.50862	39.1	45				no	no	61	no	63.6	0	6.7	IS30,IS630	no
22	PM23019A_CP013771.1	PM23019A	EM	EM-1	36063		39.3	50				no	no	61	no	45.8	0	12	IS30,IS481,IS630,IS91	no
22	PM37984A_CP013775.1	PM37984A	EM	EM-1	36081		39.3	49				no	no	61	no	45.8	0	12.2	IS30,IS481,IS630,IS91	no
23	Psal-009_CP038911	Psal-009	EM	EM-2	38376	1.81092	38.7	52	47	0	52.2	no	no	100	no	47	0	15.4	IS30,IS407_IS3,IS91	yes
23	Psal-028_CP038950	Psal-028	EM	EM-2	38376	1.59375	38.7	52				no	no	100	no	47	0	15.4	IS30,IS407_IS3,IS91	yes
23	Psal-071_CP039038	Psal-071	EM	EM-2	38376	3.13043	38.7	52				no	no	100	no	47	0	15.4	IS30,IS407_IS3,IS91	yes
23	Psal-072_CP039044	Psal-072	EM	EM-2	38376	2.7234	38.7	52				no	no	100	no	47	0	15.4	IS30,IS407_IS3,IS91	yes	Core gene identified: ATP-dependent Clp protease proteolytic subunit
23	Psal-103_CP039212	Psal-103	EM	EM-2	38376	1.81166	38.7	52				no	no	100	no	47	0	15.4	IS30,IS407_IS3,IS91	yes
23	Psal-051_CP038965	Psal-051	EM	EM-2	38376	2.42298	38.7	52				no	no	100	no	47	0	15.4	IS30,IS407_IS3,IS91	yes
23	Psal-041_CP038960	Psal-041	EM	EM-2	38426	3.46465	38.7	52				no	no	100	no	47	0	15.4	IS30,IS407_IS3,IS91	yes
23	Psal-006a_CP038896	Psal-006a	EM	EM-2	39810	2.32515	38.8	53				no	no	100	no	48.9	0	17	IS30,IS407_IS3,IS91	yes
23	Psal-040_CP038955	Psal-040	EM	EM-2	39811	4.7623	38.8	53				no	no	100	no	48.9	0	17	IS30,IS407_IS3,IS91	yes
24	Psal-006a_CP038897	Psal-006a	EM	EM-2	33277	2.31595	40.7	44	38	0	44	no	no	97	no	37.8	0	18.2	IS30,IS630,IS91,ISAba11_IS701	no
24	Psal-009_CP038912	Psal-009	EM	EM-2	33277	1.69748	40.7	44				no	no	97	no	37.8	0	18.2	IS30,IS630,IS91,ISAba11_IS701	no
24	Psal-071_CP039039	Psal-071	EM	EM-2	33277	2.61594	40.7	44				no	no	97	no	37.8	0	18.2	IS30,IS630,IS91,ISAba11_IS701	no
24	Psal-072_CP039045	Psal-072	EM	EM-2	33277	2.16312	40.7	44				no	no	97	no	37.8	0	18.2	IS30,IS630,IS91,ISAba11_IS701	no
24	Psal-103_CP039213	Psal-103	EM	EM-2	33277	1.65022	40.7	44				no	no	97	no	37.8	0	18.2	IS30,IS630,IS91,ISAba11_IS701	no
24	Psal-028_CP038951	Psal-028	EM	EM-2	33277	1.375	40.7	44				no	no	97	no	37.8	0	18.2	IS30,IS630,IS91,ISAba11_IS701	no
24	Psal-040_CP038956	Psal-040	EM	EM-2	33277	4.16393	40.7	44				no	no	97	no	37.8	0	18.2	IS30,IS630,IS91,ISAba11_IS701	no
24	Psal-041_CP038961	Psal-041	EM	EM-2	33277	3.88889	40.7	44				no	no	97	no	37.8	0	18.2	IS30,IS630,IS91,ISAba11_IS701	no
24	Psal-051_CP038966	Psal-051	EM	EM-2	33277	1.94377	40.7	44				no	no	97	no	37.8	0	18.2	IS30,IS630,IS91,ISAba11_IS701	no
25	Psal-006b_CP038900	Psal-006b	LF		76008	1.15603	40.3	79				no	no	none	yes	0	15	17.7	IS150_IS3,IS30,IS3_IS3,IS4_IS4,IS982	yes	likely circular translocatable unit, since >90 similarity to region on the corresponding chromosom and flanked by IS; no component of plasmid replication system recognized. Contains cluster of 13 motility genes (incl. FlgA,D,E,N, L-ring protein, P-ring protein) see Suppl. Table S4D
26	Psal-009_CP038909	Psal-009	EM	EM-2	90105	1.82773	38.6	118				no	no	none	yes	8.1	4	11	IS3_IS3,IS481,IS6,IS630,IS91	yes	likely excised prophage, since >90 similarity to region on the corresponding chromosom of strain Psal-009 and containing phage (PHASTER: PHAGE_Escher_RCS47_NC_042128(3))
27	Psal-006a_CP038895	Psal-006a	EM	EM-2	57410	1.90798	38.1	74	58	0	75.8	no	no	99	no	31.2	0	14.9	IS30,IS6,IS630,IS91	yes
27	Psal-040_CP038954	Psal-040	EM	EM-2	57412	2.59016	38.1	75				no	no	99	no	55.5	0	16	IS30,IS6,IS630,IS91	yes
27	Psal-028_CP038949	Psal-028	EM	EM-2	58519	1.15625	38.1	76				no	no	99	no	54.4	0	17.1	IS30,IS6,IS630,IS91	yes
27	Psal-009_CP038910	Psal-009	EM	EM-2	58528	1.23529	38.1	76				no	no	99	no	54.4	0	17.1	IS30,IS6,IS630,IS91	yes
27	Psal-041_CP038959	Psal-041	EM	EM-2	58528	2.13131	38.1	76				no	no	99	no	54.4	0	17.1	IS30,IS6,IS630,IS91	yes	Core gene identified: ATP-dependent Clp protease proteolytic subunit
27	Psal-051_CP038964	Psal-051	EM	EM-2	58528	1.26161	38.1	76				no	no	99	no	54.4	0	17.1	IS30,IS6,IS630,IS91	yes
27	Psal-072_CP039043	Psal-072	EM	EM-2	58537	1.74113	38.1	77				no	no	99	no	54.4	0	16.9	IS30,IS6,IS630,IS91	yes
27	Psal-103_CP039211	Psal-103	EM	EM-2	58537	1.787	38.1	76				no	no	99	no	61.9	0	17.1	IS30,IS6,IS630,IS91	yes
27	Psal-071_CP039037	Psal-071	EM	EM-2	58538	1.58696	38.1	76				no	no	99	no	54.4	0	17.1	IS30,IS6,IS630,IS91	yes
28	BI1_CP039238	BI1	NC	C	61348	2.05	39.7	85	56	0	87	no	no	100	no	40.2	1	35.3	IS150_IS3,IS30,IS3_IS3,IS6,IS630,IS66,IS91,ISAba11_IS701	yes
28	SR1_CP039230	SR1	NC	C	64745	1.27778	39.8	89				no	no	100	no	56	1	37.1	IS150_IS3,IS30,IS3_IS3,IS6,IS630,IS66,IS91,ISAba11_IS701	yes
28	MR5_CP039243	MR5	NC	C	65228	1.59091	39.8	87				no	no	100	no	54.1	1	37.9	IS150_IS3,IS30,IS3_IS3,IS6,IS630,IS66,IS91,ISAba11_IS701	yes
29	BI1_CP039239	BI1	NC	C	44011	2.8	39.1	58				no	no	100	no	77.3	0	13.8	IS30,IS6,IS630,IS91	yes
29	MR5_CP039245	MR5	NC	C	50242	2.09091	39.7	69				no	no	100	no	51.8	0	18.8	IS30,IS630,IS91	yes
30	Psal-027_CP038945	Psal-027	EM	EM-3	32424	18.8247	38.4	40				no	no	98	no	59.1	0	20	IS30,IS6,IS91	yes
30	Psal-002_CP038879	Psal-002	EM	EM-3	32424	9.14667	38.4	40				no	no	98	no	59.1	0	20	IS30,IS6,IS91	yes
30	Psal-104a_CP039217	Psal-104a	EM	EM-3	33655	3.79839	38.4	42				no	no	98	no	92	0	19	IS30,IS6,IS91	yes
30	Psal-011_CP038926	Psal-011	EM	EM-3	34920	1.37975	37.8	42				no	no	98	no	73.6	0	21.4	IS30,IS407_IS3,IS6,IS91,ISAba11_IS701	no
30	Psal-068_CP038970	Psal-068	EM	EM-3	35101	1.87179	38.4	42				no	no	98	no	49.2	0	21.4	IS30,IS6,IS91,ISAba11_IS701	yes
30	Psal-001_CP038814	Psal-001	EM	EM-3	35123	2.0281	38.4	42				no	no	98	no	49.2	0	21.4	IS30,IS6,IS91,ISAba11_IS701	yes
30	Psal-003_CP038884	Psal-003	EM	EM-3	35469	3.45736	38.4	43				no	no	98	no	33.6	0	20.9	IS30,IS6,IS91,ISAba11_IS701	yes
30	Psal-010a_CP038916	Psal-010a	EM	EM-3	35470	1.80998	38.4	43				no	no	98	no	33.6	0	20.9	IS30,IS6,IS91,ISAba11_IS701	yes
30	Psal-004_CP038889	Psal-004	EM	EM-3	35471	3.69388	38.4	43				no	no	98	no	33.6	0	20.9	IS30,IS6,IS91,ISAba11_IS701	yes
30	Psal-026_CP038940	Psal-026	EM	EM-3	36705	4.09278	38.4	45				no	no	98	no	82.1	0	22.2	IS30,IS407_IS3,IS6,IS91,ISAba11_IS701	yes
30	Psal-025_CP038935	Psal-025	EM	EM-3	38756	2.07538	38.2	46				no	no	98	no	52.6	0	23.9	IS30,IS407_IS3,IS6,IS91,ISAba11_IS701	yes
31	Psal-069_CP038974	Psal-069	EM	EM-3	78730	1.69231	38.8	116	101	2	120.9	no	no	100	no	29.2	2	10.3	IS30,IS3_IS3,IS407_IS3,IS6,IS630,IS91,ISAba11_IS701	yes
31	Psal-011_CP038925	Psal-011	EM	EM-3	78733	0.949367	38.8	115				no	no	100	no	29.2	2	10.4	IS30,IS3_IS3,IS407_IS3,IS6,IS630,IS91,ISAba11_IS701	yes
31	Psal-010a_CP038915	Psal-010a	EM	EM-3	79942	0.954869	38.8	115				no	no	100	no	28.8	2	11.3	IS30,IS3_IS3,IS407_IS3,IS481,IS6,IS630,IS91,ISAba11_IS701	yes
31	Psal-001_CP038813	Psal-001	EM	EM-3	79942	0.758782	38.8	116				no	no	100	no	28.8	2	11.2	IS30,IS3_IS3,IS407_IS3,IS481,IS6,IS630,IS91,ISAba11_IS701	yes
31	Psal-070_CP039034	Psal-070	EM	EM-3	79943	1.03922	38.8	116				no	no	100	no	28.8	2	11.2	IS30,IS3_IS3,IS407_IS3,IS481,IS6,IS630,IS91,ISAba11_IS701	yes
31	Psal-104a_CP039216	Psal-104a	EM	EM-3	79943	1.79301	38.8	116				no	no	100	no	28.8	2	11.2	IS30,IS3_IS3,IS407_IS3,IS481,IS6,IS630,IS91,ISAba11_IS701	yes
31	Psal-026_CP038939	Psal-026	EM	EM-3	79943	1.36082	38.8	116				no	no	100	no	28.8	2	11.2	IS30,IS3_IS3,IS407_IS3,IS481,IS6,IS630,IS91,ISAba11_IS701	yes	Core gene identified: 3-methylitaconate isomerase
31	Psal-027_CP038944	Psal-027	EM	EM-3	79943	2.71134	38.8	116				no	no	100	no	28.8	2	11.2	IS30,IS3_IS3,IS407_IS3,IS481,IS6,IS630,IS91,ISAba11_IS701	yes
31	Psal-068_CP038969	Psal-068	EM	EM-3	79943	0.961538	38.8	116				no	no	100	no	28.8	2	11.2	IS30,IS3_IS3,IS407_IS3,IS481,IS6,IS630,IS91,ISAba11_IS701	yes
31	Psal-002_CP038878	Psal-002	EM	EM-3	79943	1.41333	38.8	116				no	no	100	no	28.8	2	11.2	IS30,IS3_IS3,IS407_IS3,IS481,IS6,IS630,IS91,ISAba11_IS701	yes
31	Psal-003_CP038883	Psal-003	EM	EM-3	79943	1.22481	38.8	116				no	no	100	no	28.8	2	11.2	IS30,IS3_IS3,IS407_IS3,IS481,IS6,IS630,IS91,ISAba11_IS701	yes
31	Psal-004_CP038888	Psal-004	EM	EM-3	79944	1.18367	38.8	116				no	no	100	no	28.8	2	11.2	IS30,IS3_IS3,IS407_IS3,IS481,IS6,IS630,IS91,ISAba11_IS701	yes
31	Psal-025_CP038934	Psal-025	EM	EM-3	80231	1.8392	38.9	117				no	no	100	no	29.1	2	11.1	IS30,IS3_IS3,IS407_IS3,IS481,IS6,IS630,IS91,ISAba11_IS701	yes
31	PM51819A_CP013780.1	PM51819A	EM	EM-3	122750		39.1	186				no	no	100	no	37.1	2	8.6	IS30,IS3_IS3,IS407_IS3,IS481,IS6,IS630,IS91,ISAba11_IS701	yes
32	Psal-026_CP038941	Psal-026	EM	EM-3	23951	6.16495	36.3	35				no	no	100	no	60.6	0	5.7	IS30	no
32	Psal-104a_CP039218	Psal-104a	EM	EM-3	23951	3.56183	36.3	34				no	no	100	no	60.6	0	5.9	IS30	no
32	Psal-001_CP038815	Psal-001	EM	EM-3	23951	2.79391	36.3	34				no	no	100	no	60.5	0	5.9	IS30	no
32	Psal-002_CP038880	Psal-002	EM	EM-3	23951	5.62667	36.3	35				no	no	100	no	60.6	0	5.7	IS30	no
32	Psal-010a_CP038917	Psal-010a	EM	EM-3	23952	2.37055	36.3	33				no	no	100	no	60.6	0	6.1	IS30	no
32	Psal-025_CP038936	Psal-025	EM	EM-3	23952	2.51759	36.3	34				no	no	100	no	60.6	0	5.9	IS30	no
32	Psal-027_CP038946	Psal-027	EM	EM-3	23952	14.3402	36.3	34				no	no	100	no	60.6	0	5.9	IS30	no
32	Psal-068_CP038971	Psal-068	EM	EM-3	23952	2.82051	36.3	34				no	no	100	no	60.6	0	5.9	IS30	no
32	Psal-003_CP038885	Psal-003	EM	EM-3	23952	4.3876	36.3	34				no	no	100	no	60.6	0	5.9	IS30	no
32	Psal-004_CP038890	Psal-004	EM	EM-3	23952	2.08163	36.3	34				no	no	100	no	60.6	0	5.9	IS30	no
33	Psal-072_CP039041	Psal-072	EM	EM-2	251458	0.77305	39.4	248				no	no	none	yes	3.2	27	10.9	IS1,IS1016_IS1595,IS30,IS3_IS3,IS481,IS630,IS91,IS982,ISAba11_IS701	no	likely circular translocatable unit, since >90 similarity to region on the corresponding chromosom and flanked by IS; icm/dot gene cluster
34	Psal-073_CP039048	Psal-073	LF		125516	1.05975	39	127				no	no	none	yes	0	23	14.2	IS150_IS3,IS30,IS3_IS3,IS4_IS4,IS6,IS903_IS5,IS982,ISAba11_IS701	no	likely circular translocatable unit, since >90 similarity to region on the corresponding chromosom and flanked by IS; icm/dot gene cluster
35	Psal-182_CP039206	Psal-182	EM	EM-4	53285	2.2125	38.2	74				no	no	none	yes	74.7	0	9.5	IS30,IS481,IS6	yes
36	Psal-182_CP039207	Psal-182	EM	EM-4	44615	1.6625	37.3	57				no	no	none	yes	14.2	2	10.5	IS30,IS3_IS3,IS6,IS630,IS91	no
37	Psal-182_CP039208	Psal-182	EM	EM-4	22018	4.025	37.9	26				no	no	none	yes	86.2	1	30.8	IS30,IS6,IS91	no
38	Psal-013_CP038931	Psal-013	LF		26367	0.984615	40.4	32				no	no	none	yes	0	2	21.9	IS150_IS3,IS30,IS3_IS3,IS982	yes	likely circular translocatable unit, since >90 similarity to region on the corresponding chromosom and flanked by IS; no component of plasmid replication system recognized. see Suppl. Table S4E
39	Psal-025_CP038933	Psal-025	EM	EM-3	225323	2	38.5	297				no	T4SS(Tra)	none	yes	42.8	9	20.5	IS30,IS3_IS3,IS407_IS3,IS427_IS5,IS481,IS4_IS4,IS6,IS630,IS91,ISAba11_IS701	yes
40	Psal-108_CP039075	Psal-108	LF		9266	5.92929	37	13				no	no	100	no	79.6	0	30.8	IS30,IS3_IS3	yes
40	Psal-110_CP039086	Psal-110	LF		9266	4.94444	37	13				no	no	100	no	79.6	0	30.8	IS30,IS3_IS3	yes
40	Psal-104b_CP040170	Psal-104b	LF		10372	1.75641	37.3	14				no	no	100	no	81.8	0	35.7	IS30,IS3_IS3	yes
41	CGR02_CP013976.1	CGR02	LF		115926		39	140				no	no	none	yes	51.2	5	27.9	IS30,IS4_IS4,IS6,IS903_IS5,IS91,ISAba11_IS701	yes
42	SR1_CP039233	SR1	NC	C	40972	1.38889	39.8	59				no	no	none	yes	54	0	1.7	IS91	yes	53% of sequence occur in deep-branching Y2

## Sheet: Suppl. Table S4B
ECE	locus_tag	Annotation
Psal-072_CP039041	Psal072_03278	Transposase
Psal-072_CP039041	Psal072_03279	Hypoxic response protein 1
Psal-072_CP039041	Psal072_03280	Vegetative catalase
Psal-072_CP039041	Psal072_03281	DNA protection during starvation protein
Psal-072_CP039041	Psal072_03282	hypothetical protein
Psal-072_CP039041	Psal072_03283	Transposase, IS30 family
Psal-072_CP039041	Psal072_03284	Transposase
Psal-072_CP039041	Psal072_03285	hypothetical protein
Psal-072_CP039041	Psal072_03286	Transposase, IS30 family
Psal-072_CP039041	Psal072_03287	N-acetylmuramoyl-L-alanine amidase AmiC precursor
Psal-072_CP039041	Psal072_03288	ADP-binding protein
Psal-072_CP039041	Psal072_03289	Oligoribonuclease
Psal-072_CP039041	Psal072_03290	Putative ribosome biogenesis GTPase RsgA
Psal-072_CP039041	Psal072_03291	Phosphatidylserine decarboxylase proenzyme
Psal-072_CP039041	Psal072_03292	hypothetical protein
Psal-072_CP039041	Psal072_03293	Sulfite exporter TauE/SafE
Psal-072_CP039041	Psal072_03294	hypothetical protein
Psal-072_CP039041	Psal072_03295	Transposase
Psal-072_CP039041	Psal072_03296	Transposase DDE domain protein
Psal-072_CP039041	Psal072_03297	hypothetical protein
Psal-072_CP039041	Psal072_03298	Type III effector pipB2
Psal-072_CP039041	Psal072_03299	tRNA dimethylallyltransferase
Psal-072_CP039041	Psal072_03300	DNA mismatch repair protein MutL
Psal-072_CP039041	Psal072_03301	Phospholipase C precursor
Psal-072_CP039041	Psal072_03302	phosphoglycolate phosphatase
Psal-072_CP039041	Psal072_03303	Pyridoxamine kinase
Psal-072_CP039041	Psal072_03304	Chemotaxis regulator BdlA
Psal-072_CP039041	Psal072_03305	putative transposase OrfB
Psal-072_CP039041	Psal072_03306	DNA recombination protein RmuC
Psal-072_CP039041	Psal072_03307	hypothetical protein
Psal-072_CP039041	Psal072_03308	hypothetical protein
Psal-072_CP039041	Psal072_03309	Group II intron-encoded protein LtrA
Psal-072_CP039041	Psal072_03311	Putative transposase
Psal-072_CP039041	Psal072_03312	hypothetical protein
Psal-072_CP039041	Psal072_03313	hypothetical protein
Psal-072_CP039041	Psal072_03314	hypothetical protein
Psal-072_CP039041	Psal072_03315	hypothetical protein
Psal-072_CP039041	Psal072_03316	tRNA 5-methylaminomethyl-2-thiouridine biosynthesis bifunctional protein MnmC
Psal-072_CP039041	Psal072_03317	Cytochrome d ubiquinol oxidase subunit 1
Psal-072_CP039041	Psal072_03318	Cytochrome d ubiquinol oxidase subunit 2
Psal-072_CP039041	Psal072_03319	hypothetical protein
Psal-072_CP039041	Psal072_03320	Deoxyribose-phosphate aldolase
Psal-072_CP039041	Psal072_03321	Phosphopentomutase
Psal-072_CP039041	Psal072_03322	putative transposase OrfB
Psal-072_CP039041	Psal072_03323	hypothetical protein
Psal-072_CP039041	Psal072_03324	hypothetical protein
Psal-072_CP039041	Psal072_03325	hypothetical protein
Psal-072_CP039041	Psal072_03326	hypothetical protein
Psal-072_CP039041	Psal072_03327	PAP2 superfamily protein
Psal-072_CP039041	Psal072_03328	putative intracellular multiplication protein IcmV
Psal-072_CP039041	Psal072_03329	hypothetical protein
Psal-072_CP039041	Psal072_03330	intracellular multiplication protein IcmL
Psal-072_CP039041	Psal072_03331	hypothetical protein
Psal-072_CP039041	Psal072_03332	conjugal transfer/type IV secretion protein DotA
Psal-072_CP039041	Psal072_03333	hypothetical protein
Psal-072_CP039041	Psal072_03334	intracellular multiplication protein IcmB
Psal-072_CP039041	Psal072_03335	putative intracellular multiplication protein IcmW
Psal-072_CP039041	Psal072_03336	putative intracellular multiplication protein IcmJ
Psal-072_CP039041	Psal072_03337	intracellular multiplication protein IcmP
Psal-072_CP039041	Psal072_03338	hypothetical protein
Psal-072_CP039041	Psal072_03339	intracellular multiplication protein IcmO
Psal-072_CP039041	Psal072_03340	putative intracellular multiplication protein IcmT
Psal-072_CP039041	Psal072_03341	Dot/Icm secretion system ATPase DotB
Psal-072_CP039041	Psal072_03342	defect in organelle trafficking protein DotC
Psal-072_CP039041	Psal072_03343	putative DotD protein
Psal-072_CP039041	Psal072_03344	hypothetical protein
Psal-072_CP039041	Psal072_03345	putative IcmC protein
Psal-072_CP039041	Psal072_03346	putative intracellular multiplication protein IcmG
Psal-072_CP039041	Psal072_03347	intracellular multiplication protein IcmE
Psal-072_CP039041	Psal072_03348	intracellular multiplication protein IcmK
Psal-072_CP039041	Psal072_03349	Phosphoribosylaminoimidazole-succinocarboxamide synthase
Psal-072_CP039041	Psal072_03350	hypothetical protein
Psal-072_CP039041	Psal072_03351	4-hydroxy-tetrahydrodipicolinate synthase
Psal-072_CP039041	Psal072_03352	Putative peroxiredoxin bcp
Psal-072_CP039041	Psal072_03353	shikimate kinase
Psal-072_CP039041	Psal072_03354	hypothetical protein
Psal-072_CP039041	Psal072_03355	putative transcriptional regulator
Psal-072_CP039041	Psal072_03356	Type III effector pipB2
Psal-072_CP039041	Psal072_03357	lysine-arginine-ornithine-binding periplasmic protein
Psal-072_CP039041	Psal072_03358	Transposase DDE domain protein
Psal-072_CP039041	Psal072_03359	hypothetical protein
Psal-072_CP039041	Psal072_03360	Laccase domain protein YfiH
Psal-072_CP039041	Psal072_03361	DNA-J related protein
Psal-072_CP039041	Psal072_03362	hypothetical protein
Psal-072_CP039041	Psal072_03363	Transposase
Psal-072_CP039041	Psal072_03364	hypothetical protein
Psal-072_CP039041	Psal072_03365	Ribosomal large subunit pseudouridine synthase D
Psal-072_CP039041	Psal072_03366	Competence lipoprotein ComL
Psal-072_CP039041	Psal072_03367	hypothetical protein
Psal-072_CP039041	Psal072_03368	hypothetical protein
Psal-072_CP039041	Psal072_03369	hypothetical protein
Psal-072_CP039041	Psal072_03370	hypothetical protein
Psal-072_CP039041	Psal072_03371	hypothetical protein
Psal-072_CP039041	Psal072_03372	hypothetical protein
Psal-072_CP039041	Psal072_03373	Transposase
Psal-072_CP039041	Psal072_03374	hypothetical protein
Psal-072_CP039041	Psal072_03375	hypothetical protein
Psal-072_CP039041	Psal072_03376	Putative ribosomal N-acetyltransferase YdaF
Psal-072_CP039041	Psal072_03377	hypothetical protein
Psal-072_CP039041	Psal072_03378	hypothetical protein
Psal-072_CP039041	Psal072_03379	hypothetical protein
Psal-072_CP039041	Psal072_03380	Cyclolysin
Psal-072_CP039041	Psal072_03381	Patatin
Psal-072_CP039041	Psal072_03382	Trm112p-like protein
Psal-072_CP039041	Psal072_03383	Transposase, IS30 family
Psal-072_CP039041	Psal072_03384	hypothetical protein
Psal-072_CP039041	Psal072_03385	Transposase, IS30 family
Psal-072_CP039041	Psal072_03386	hypothetical protein
Psal-072_CP039041	Psal072_03387	Transposase, IS30 family
Psal-072_CP039041	Psal072_03388	Cysteine--tRNA ligase
Psal-072_CP039041	Psal072_03389	Glutamate--tRNA ligase
Psal-072_CP039041	Psal072_03390	UDP-2,3-diacylglucosamine hydrolase
Psal-072_CP039041	Psal072_03391	Transposase DDE domain protein
Psal-072_CP039041	Psal072_03392	putative transposase OrfB
Psal-072_CP039041	Psal072_03393	Chemotaxis protein CheV
Psal-072_CP039041	Psal072_03394	3-oxoadipate enol-lactonase 2
Psal-072_CP039041	Psal072_03395	hypothetical protein
Psal-072_CP039041	Psal072_03396	hypothetical protein
Psal-072_CP039041	Psal072_03397	hypothetical protein
Psal-072_CP039041	Psal072_03398	50S ribosomal protein L19
Psal-072_CP039041	Psal072_03399	tRNA (guanine-N(1)-)-methyltransferase
Psal-072_CP039041	Psal072_03400	Ribosome maturation factor RimM
Psal-072_CP039041	Psal072_03401	30S ribosomal protein S16
Psal-072_CP039041	Psal072_03402	Ferredoxin 1
Psal-072_CP039041	Psal072_03403	L-fucose permease
Psal-072_CP039041	Psal072_03404	2,4-dienoyl-CoA reductase [NADPH]
Psal-072_CP039041	Psal072_03405	putative small protein
Psal-072_CP039041	Psal072_03406	hypothetical protein
Psal-072_CP039041	Psal072_03407	hypothetical protein
Psal-072_CP039041	Psal072_03408	Iron(III)-hydroxamate import system permease protein FhuB
Psal-072_CP039041	Psal072_03409	putative siderophore-binding lipoprotein YfiY precursor
Psal-072_CP039041	Psal072_03410	hypothetical protein
Psal-072_CP039041	Psal072_03411	protein TolR
Psal-072_CP039041	Psal072_03412	protein TolR
Psal-072_CP039041	Psal072_03413	Biopolymer transport protein ExbB
Psal-072_CP039041	Psal072_03414	Iron(III) dicitrate transport protein FecA
Psal-072_CP039041	Psal072_03415	argininosuccinate lyase
Psal-072_CP039041	Psal072_03416	IucA / IucC family protein
Psal-072_CP039041	Psal072_03417	Metal-tetracycline/H(+) antiporter
Psal-072_CP039041	Psal072_03418	N(2)-citryl-N(6)-acetyl-N(6)-hydroxylysine synthase
Psal-072_CP039041	Psal072_03419	L-glutamyl-[BtrI acyl-carrier protein] decarboxylase
Psal-072_CP039041	Psal072_03420	putative siderophore transport system ATP-binding protein YusV
Psal-072_CP039041	Psal072_03421	plant acid phosphatase
Psal-072_CP039041	Psal072_03422	hypothetical protein
Psal-072_CP039041	Psal072_03423	hypothetical protein
Psal-072_CP039041	Psal072_03424	Transposase DDE domain protein
Psal-072_CP039041	Psal072_03425	hypothetical protein
Psal-072_CP039041	Psal072_03426	Transposase, IS30 family
Psal-072_CP039041	Psal072_03427	Type III effector pipB2
Psal-072_CP039041	Psal072_03428	flagellar basal body-associated protein FliL
Psal-072_CP039041	Psal072_03429	23S rRNA (guanosine-2'-O-)-methyltransferase RlmB
Psal-072_CP039041	Psal072_03430	Ribonuclease R
Psal-072_CP039041	Psal072_03431	Putative permease YicO
Psal-072_CP039041	Psal072_03432	Adenylosuccinate synthetase
Psal-072_CP039041	Psal072_03433	Modulator of FtsH protease HflC
Psal-072_CP039041	Psal072_03434	Modulator of FtsH protease HflK
Psal-072_CP039041	Psal072_03435	GTP-binding protein HflX
Psal-072_CP039041	Psal072_03436	Host factor-I protein
Psal-072_CP039041	Psal072_03437	G-3-P permease
Psal-072_CP039041	Psal072_03438	Glycerophosphoryl diester phosphodiesterase precursor
Psal-072_CP039041	Psal072_03439	L-aspartate transporter
Psal-072_CP039041	Psal072_03440	Transposase, IS30 family
Psal-072_CP039041	Psal072_03441	Sphingomyelinase C precursor
Psal-072_CP039041	Psal072_03442	SH3 domain of the SH3b1 type
Psal-072_CP039041	Psal072_03443	hypothetical protein
Psal-072_CP039041	Psal072_03446	Carbon storage regulator
Psal-072_CP039041	Psal072_03447	Alanine--tRNA ligase
Psal-072_CP039041	Psal072_03448	Regulatory protein RecX
Psal-072_CP039041	Psal072_03449	Recombinase A
Psal-072_CP039041	Psal072_03450	Nicotinamide-nucleotide amidohydrolase PncC
Psal-072_CP039041	Psal072_03451	DNA mismatch repair protein MutS
Psal-072_CP039041	Psal072_03452	hypothetical protein
Psal-072_CP039041	Psal072_03453	hypothetical protein
Psal-072_CP039041	Psal072_03454	Transposase
Psal-072_CP039041	Psal072_03455	IS1 transposase
Psal-072_CP039041	Psal072_03456	hypothetical protein
Psal-072_CP039041	Psal072_03457	Glycerol kinase
Psal-072_CP039041	Psal072_03458	Aerobic glycerol-3-phosphate dehydrogenase
Psal-072_CP039041	Psal072_03459	Transposase
Psal-072_CP039041	Psal072_03460	hypothetical protein
Psal-072_CP039041	Psal072_03461	Transposase
Psal-072_CP039041	Psal072_03462	Transposase DDE domain protein
Psal-072_CP039041	Psal072_03463	putative ester cyclase
Psal-072_CP039041	Psal072_03464	Transposase
Psal-072_CP039041	Psal072_03465	hypothetical protein
Psal-072_CP039041	Psal072_03466	Transposase
Psal-072_CP039041	Psal072_03467	hypothetical protein
Psal-072_CP039041	Psal072_03468	hypothetical protein
Psal-072_CP039041	Psal072_03469	Superoxide dismutase [Fe]
Psal-072_CP039041	Psal072_03470	7-cyano-7-deazaguanine synthase
Psal-072_CP039041	Psal072_03471	tricarballylate dehydrogenase
Psal-072_CP039041	Psal072_03472	hypothetical protein
Psal-072_CP039041	Psal072_03473	putative HTH-type transcriptional regulator YdcR
Psal-072_CP039041	Psal072_03474	putative amino-acid metabolite efflux pump
Psal-072_CP039041	Psal072_03475	2,3-dehydroadipyl-CoA hydratase
Psal-072_CP039041	Psal072_03476	hypothetical protein
Psal-072_CP039041	Psal072_03477	type VI secretion system Vgr family protein
Psal-072_CP039041	Psal072_03478	hypothetical protein
Psal-072_CP039041	Psal072_03479	hypothetical protein
Psal-072_CP039041	Psal072_03480	hypothetical protein
Psal-072_CP039041	Psal072_03481	hypothetical protein
Psal-072_CP039041	Psal072_03482	Acyl-coenzyme A dehydrogenase
Psal-072_CP039041	Psal072_03483	3-ketoacyl-CoA thiolase
Psal-072_CP039041	Psal072_03484	putative 3-hydroxyacyl-CoA dehydrogenase
Psal-072_CP039041	Psal072_03485	hypothetical protein
Psal-072_CP039041	Psal072_03486	Transposase
Psal-072_CP039041	Psal072_03487	hypothetical protein
Psal-072_CP039041	Psal072_03488	hypothetical protein
Psal-072_CP039041	Psal072_03489	hypothetical protein
Psal-072_CP039041	Psal072_03490	hypothetical protein
Psal-072_CP039041	Psal072_03491	hypothetical protein
Psal-072_CP039041	Psal072_03492	Peptidoglycan synthase FtsI precursor
Psal-072_CP039041	Psal072_03493	Transposase
Psal-072_CP039041	Psal072_03494	Lipoprotein-releasing system ATP-binding protein LolD
Psal-072_CP039041	Psal072_03495	Lipoprotein-releasing system transmembrane protein LolE
Psal-072_CP039041	Psal072_03496	Putative agmatine deiminase
Psal-072_CP039041	Psal072_03497	N-carbamoyl-D-amino acid hydrolase
Psal-072_CP039041	Psal072_03498	hypothetical protein
Psal-072_CP039041	Psal072_03499	Transcription-repair-coupling factor
Psal-072_CP039041	Psal072_03500	hypothetical protein
Psal-072_CP039041	Psal072_03501	Transglycosylase SLT domain protein
Psal-072_CP039041	Psal072_03502	hypothetical protein
Psal-072_CP039041	Psal072_03503	putative transposase OrfB
Psal-072_CP039041	Psal072_03504	Transposase
Psal-072_CP039041	Psal072_03505	hypothetical protein
Psal-072_CP039041	Psal072_03506	hypothetical protein
Psal-072_CP039041	Psal072_03507	Transposase
Psal-072_CP039041	Psal072_03508	hypothetical protein
Psal-072_CP039041	Psal072_03509	Deoxycytidine triphosphate deaminase
Psal-072_CP039041	Psal072_03510	Cell division inhibitor MinD
Psal-072_CP039041	Psal072_03511	Undecaprenyl-diphosphatase
Psal-072_CP039041	Psal072_03512	K(+)/H(+) antiporter
Psal-072_CP039041	Psal072_03513	Protein tyrosine/serine phosphatase
Psal-072_CP039041	Psal072_03514	Transposase DDE domain protein
Psal-072_CP039041	Psal072_03515	Transposase, IS30 family
Psal-072_CP039041	Psal072_03516	hypothetical protein
Psal-072_CP039041	Psal072_03517	hypothetical protein
Psal-072_CP039041	Psal072_03518	hypothetical protein
Psal-072_CP039041	Psal072_03519	putative transposase OrfB
Psal-072_CP039041	Psal072_03520	putative transposase OrfB
Psal-072_CP039041	Psal072_03521	Transposase
Psal-072_CP039041	Psal072_03522	hypothetical protein
Psal-072_CP039041	Psal072_03523	Transposase DDE domain protein
Psal-072_CP039041	Psal072_03524	hypothetical protein
Psal-072_CP039041	Psal072_03525	Transposase DDE domain protein

## Sheet: Suppl. Table S4C
ECE	locus_tag	Annotation
Psal-073_CP039048	Psal073_03436	Transposase, IS30 family
Psal-073_CP039048	Psal073_03437	hypothetical protein
Psal-073_CP039048	Psal073_03438	Transposase DDE domain protein
Psal-073_CP039048	Psal073_03439	hypothetical protein
Psal-073_CP039048	Psal073_03440	putative transposase OrfB
Psal-073_CP039048	Psal073_03441	Transposase DDE domain protein
Psal-073_CP039048	Psal073_03442	hypothetical protein
Psal-073_CP039048	Psal073_03443	type IV/VI secretion system protein, DotU family
Psal-073_CP039048	Psal073_03444	hypothetical protein
Psal-073_CP039048	Psal073_03445	hypothetical protein
Psal-073_CP039048	Psal073_03446	Transposase DDE domain protein
Psal-073_CP039048	Psal073_03447	hypothetical protein
Psal-073_CP039048	Psal073_03448	type VI secretion protein IcmF
Psal-073_CP039048	Psal073_03449	hypothetical protein
Psal-073_CP039048	Psal073_03450	Transposase DDE domain protein
Psal-073_CP039048	Psal073_03451	hypothetical protein
Psal-073_CP039048	Psal073_03452	Transposase DDE domain protein
Psal-073_CP039048	Psal073_03453	Transposase, IS30 family
Psal-073_CP039048	Psal073_03454	Transposase DDE domain protein
Psal-073_CP039048	Psal073_03455	hypothetical protein
Psal-073_CP039048	Psal073_03456	Transposase
Psal-073_CP039048	Psal073_03457	hypothetical protein
Psal-073_CP039048	Psal073_03458	hypothetical protein
Psal-073_CP039048	Psal073_03459	hypothetical protein
Psal-073_CP039048	Psal073_03460	putative transposase OrfB
Psal-073_CP039048	Psal073_03461	hypothetical protein
Psal-073_CP039048	Psal073_03462	Transposase DDE domain protein
Psal-073_CP039048	Psal073_03463	hypothetical protein
Psal-073_CP039048	Psal073_03464	hypothetical protein
Psal-073_CP039048	Psal073_03465	Putative reductase
Psal-073_CP039048	Psal073_03466	hypothetical protein
Psal-073_CP039048	Psal073_03467	Neu5Ac permease
Psal-073_CP039048	Psal073_03468	TRAP transporter solute receptor, TAXI family
Psal-073_CP039048	Psal073_03469	hypothetical protein
Psal-073_CP039048	Psal073_03470	Transposase DDE domain protein
Psal-073_CP039048	Psal073_03471	Transposase DDE domain protein
Psal-073_CP039048	Psal073_03472	hypothetical protein
Psal-073_CP039048	Psal073_03473	hypothetical protein
Psal-073_CP039048	Psal073_03474	Hook-filament junction protein
Psal-073_CP039048	Psal073_03475	Flagellar hook-associated protein 1
Psal-073_CP039048	Psal073_03476	Peptidoglycan hydrolase FlgJ
Psal-073_CP039048	Psal073_03477	Basal body P-ring protein
Psal-073_CP039048	Psal073_03478	Basal body L-ring protein
Psal-073_CP039048	Psal073_03479	Distal rod protein
Psal-073_CP039048	Psal073_03480	Putative proximal rod protein
Psal-073_CP039048	Psal073_03481	Flagellar hook protein FlgE
Psal-073_CP039048	Psal073_03482	Basal-body rod modification protein FlgD
Psal-073_CP039048	Psal073_03483	Putative proximal rod protein
Psal-073_CP039048	Psal073_03484	Putative proximal rod protein
Psal-073_CP039048	Psal073_03485	flagellar basal body P-ring biosynthesis protein FlgA
Psal-073_CP039048	Psal073_03486	hypothetical protein
Psal-073_CP039048	Psal073_03487	FlgN protein
Psal-073_CP039048	Psal073_03488	putative peptidyl-prolyl cis-trans isomerase
Psal-073_CP039048	Psal073_03489	tRNA-specific 2-thiouridylase MnmA
Psal-073_CP039048	Psal073_03490	hypothetical protein
Psal-073_CP039048	Psal073_03491	Transposase DDE domain protein
Psal-073_CP039048	Psal073_03492	Integrase core domain protein
Psal-073_CP039048	Psal073_03493	Transposase
Psal-073_CP039048	Psal073_03494	hypothetical protein
Psal-073_CP039048	Psal073_03495	Transposase DDE domain protein
Psal-073_CP039048	Psal073_03496	hypothetical protein
Psal-073_CP039048	Psal073_03497	Thiazole synthase
Psal-073_CP039048	Psal073_03498	sulfur carrier protein ThiS
Psal-073_CP039048	Psal073_03499	bifunctional tRNA (mnm(5)s(2)U34)-methyltransferase/FAD-dependent cmnm(5)s(2)U34 oxidoreductase
Psal-073_CP039048	Psal073_03500	Acetyl-coenzyme A synthetase
Psal-073_CP039048	Psal073_03501	Acetyl-coenzyme A synthetase
Psal-073_CP039048	Psal073_03502	L-aspartate transporter
Psal-073_CP039048	Psal073_03503	hypothetical protein
Psal-073_CP039048	Psal073_03504	hypothetical protein
Psal-073_CP039048	Psal073_03505	hypothetical protein
Psal-073_CP039048	Psal073_03506	Transcriptional regulatory protein QseB
Psal-073_CP039048	Psal073_03507	Sensor protein QseC
Psal-073_CP039048	Psal073_03508	putative transposase OrfB
Psal-073_CP039048	Psal073_03509	Transposase
Psal-073_CP039048	Psal073_03510	hypothetical protein
Psal-073_CP039048	Psal073_03511	Transposase DDE domain protein
Psal-073_CP039048	Psal073_03512	hypothetical protein
Psal-073_CP039048	Psal073_03513	tRNA 5-methylaminomethyl-2-thiouridine biosynthesis bifunctional protein MnmC
Psal-073_CP039048	Psal073_03514	tRNA 5-methylaminomethyl-2-thiouridine biosynthesis bifunctional protein MnmC
Psal-073_CP039048	Psal073_03515	Cytochrome d ubiquinol oxidase subunit 1
Psal-073_CP039048	Psal073_03516	Cytochrome d ubiquinol oxidase subunit 2
Psal-073_CP039048	Psal073_03517	hypothetical protein
Psal-073_CP039048	Psal073_03518	Deoxyribose-phosphate aldolase
Psal-073_CP039048	Psal073_03519	Phosphopentomutase
Psal-073_CP039048	Psal073_03520	hypothetical protein
Psal-073_CP039048	Psal073_03521	hypothetical protein
Psal-073_CP039048	Psal073_03522	hypothetical protein
Psal-073_CP039048	Psal073_03523	hypothetical protein
Psal-073_CP039048	Psal073_03524	Transposase, IS30 family
Psal-073_CP039048	Psal073_03525	hypothetical protein
Psal-073_CP039048	Psal073_03526	PAP2 superfamily protein
Psal-073_CP039048	Psal073_03527	putative intracellular multiplication protein IcmV
Psal-073_CP039048	Psal073_03528	hypothetical protein
Psal-073_CP039048	Psal073_03529	intracellular multiplication protein IcmL
Psal-073_CP039048	Psal073_03530	hypothetical protein
Psal-073_CP039048	Psal073_03531	conjugal transfer/type IV secretion protein DotA
Psal-073_CP039048	Psal073_03532	hypothetical protein
Psal-073_CP039048	Psal073_03533	intracellular multiplication protein IcmB
Psal-073_CP039048	Psal073_03534	putative intracellular multiplication protein IcmW
Psal-073_CP039048	Psal073_03535	putative intracellular multiplication protein IcmJ
Psal-073_CP039048	Psal073_03536	intracellular multiplication protein IcmP
Psal-073_CP039048	Psal073_03537	hypothetical protein
Psal-073_CP039048	Psal073_03538	intracellular multiplication protein IcmO
Psal-073_CP039048	Psal073_03539	putative intracellular multiplication protein IcmT
Psal-073_CP039048	Psal073_03540	Dot/Icm secretion system ATPase DotB
Psal-073_CP039048	Psal073_03541	defect in organelle trafficking protein DotC
Psal-073_CP039048	Psal073_03542	putative DotD protein
Psal-073_CP039048	Psal073_03543	hypothetical protein
Psal-073_CP039048	Psal073_03544	putative IcmC protein
Psal-073_CP039048	Psal073_03545	putative intracellular multiplication protein IcmG
Psal-073_CP039048	Psal073_03546	intracellular multiplication protein IcmE
Psal-073_CP039048	Psal073_03547	intracellular multiplication protein IcmK
Psal-073_CP039048	Psal073_03548	hypothetical protein
Psal-073_CP039048	Psal073_03549	Phosphoribosylaminoimidazole-succinocarboxamide synthase
Psal-073_CP039048	Psal073_03550	hypothetical protein
Psal-073_CP039048	Psal073_03551	4-hydroxy-tetrahydrodipicolinate synthase
Psal-073_CP039048	Psal073_03552	Putative peroxiredoxin bcp
Psal-073_CP039048	Psal073_03553	shikimate kinase
Psal-073_CP039048	Psal073_03554	hypothetical protein
Psal-073_CP039048	Psal073_03555	putative transcriptional regulator
Psal-073_CP039048	Psal073_03556	hypothetical protein
Psal-073_CP039048	Psal073_03557	Peptide methionine sulfoxide reductase MsrB
Psal-073_CP039048	Psal073_03558	hypothetical protein
Psal-073_CP039048	Psal073_03559	hypothetical protein
Psal-073_CP039048	Psal073_03560	hypothetical protein
Psal-073_CP039048	Psal073_03561	hypothetical protein
Psal-073_CP039048	Psal073_03562	hypothetical protein

[truncated: 14 more sheets: Suppl. Table S4D, Suppl. Table S4E, Suppl. Table S5, Suppl. Table S6, Suppl. Table S7, Suppl. Table S8, Suppl. Table S9A, Suppl. Table S9B, Suppl. Table S10, Suppl. Table S11A, Suppl. Table S11B, Suppl. Table S12, Suppl. Table S13, Suppl. Table S14]
